# Supplementary material for: Environment width robustly influences egocentric distance judgments
Source: PLoS One. 2022 Feb 10;17(2):e0263497. doi: 10.1371/journal.pone.0263497 (PMC8830710; doi:10.1371/journal.pone.0263497)
Supplement: S1 File — (CSV) [file pone.0263497.s001.csv]

			depth:	10	10	10	10	10	10	10	10	10	10	10	10	10	10	10	10	10	10	10	10	10	10	10	10	10	10	10	10	10	10	10	10	10	10	10	40	40	40	40	40	40	40	40	40	40	40
			width:	10	10	10	10	10	10	10	10	10	10	1.5	1.5	1.5	1.5	1.5	1.5	1.5	1.5	1.5	1.5	5	5	5	5	5	5	5	5	5	5	40	40	40	40	40	1.5	1.5	1.5	1.5	1.5	1.5	1.5	1.5	1.5	1.5	1.5
			target distance:	2	2	2.2	2.2	3.2	3.2	4.8	4.8	7.3	7.3	2	2	2.2	2.2	3.2	3.2	4.8	4.8	7.3	7.3	2	2	2.2	2.2	3.2	3.2	4.8	4.8	7.3	7.3	2	2.2	3.2	4.8	7.3	2	2	2.2	2.2	3.2	3.2	4.8	4.8	7.3	7.3	10.9
Par	Group	Units	Question version:	1	2	1	2	1	2	1	2	1	2	1	2	1	2	1	2	1	2	1	2	1	2	1	2	1	2	1	2	1	2	1	1	1	1	1	1	2	1	2	1	2	1	2	1	2	1
1	Turk	feet		2			3	7			10		15	2			2		7		9		13	2			3	6			7	15		3	4	6	10	15	2		3			5		8	11		20
2	Turk	feet		1			3	3			13		10	2		2		5			11		15	1			1		4	8		13		1	2	4	10	13	2		2		7		8		10		25
3	Turk	feet			1		2	5			7		25	1		1			4	9			16	1		1			5		7	25		1	1	4	7	18		1	2		5			10		18	30
4	Turk	feet		2			2	8		20		20			2		3		7	15		30		2		3			10		15	20		2	2	6	20	25		2		2	6		15		25
5	Turk	feet		1			1		6		15	12		1		2			6	20		22		1		2			10	20			22	1	1	9	15	11	1		2		6			20	22
6	Turk	feet		2		3			8	11		17			3	4			7		10		14	2			4		7		13	24		3	4	6	8	20	3			3	8			7		14
7	Turk	feet		1		2		5			10		12	1		1		3		8			15		1	2		4			5		60	1	1	4	6	20	1			2	3			6	30
8	Turk	feet		1		2			4	18			17		1	1			4	8		14			1	2			8		16		17	1	2	7	20	20	1			2	5		7		20		22
9	Turk	feet			3	3		8		10			17	3			2		12		8	16		1		1		7		10		12		2	3	5	17	19	1			2	7			12		12
10	Turk	feet		3		3			5	12			14		3	4		6			10		18		3	3			6	12			21	2	4	8	11	14		3		4		5	10			12
11	Turk	feet		2			3	7		15		25			2	3			8		9		18	2		3			8		12		25	2	3	11	10	25		3	3			8		10		25
12	Turk	feet			1		1	3		9		13			1	1		3		7			12		1	2			3	8		13		1	1	3	7	18	1		1.5		5		7		9		13
13	Turk	feet			1		2		7		20	25			2	3			5		10	15		1			2		6		12		15	1	2	5	10	25	1		2		6			10		12
14	Turk	feet			2	3		7			12	65			2	3		4		18		20		2			3	5		17		45		2	3	6	33	35		3	3			8	12		25
15	Turk	feet		1			2.2		5.5		6.3		11	1		2.1		5			7		8.8		1.3	2			4.5		8		12	0.9	1.8	5	7.4	14		1		1.8	4			9	11		13
16	Turk	feet		2			3	7		15		20			3		4		8	15			15	2			3		6	15			20	2	4	8	12	25	2			3		10	10			20
17	Turk	feet		2		3			3	12			25	2			3		6	10		12		2			3	5		10			20	2	3	3	13	15		2	3		6			7		30	40
18	Turk	feet		2		2			6	15			20	1		3			7		10	17		2		3		5		20		20		2	3	5	14	30		3		3		5		15		12	50
19	Turk	feet			1	2			6		8		15		1		2		4		10		10		1	1		6			15	15		0.5	1	5	6	20	1			2	3		10		12
20	Turk	feet			1.5		2		6		13	30		1			2	9			9	20		1.5		2.5			5		16	28		1.5	2.5	6	18	23	1.5		3			7	9			15	30
21	Turk	feet			1	1.5			5.5	10			20	2			1.5	5		10			16	1			2	5.5			10	15		1	1.5	5	10.5	20		1		2		5.5	10			20	25
22	Turk	feet			1		2	6		8		25			1		2	6		12			20	1			4	10			9		23	1	4	8	15	20		1	2			8		11	18
23	Turk	feet		0.75		1.5			5	9			12	1		1.5		4			8		18	0.75		1.5			3.5		9	20		0.8	1.5	4	7	20		1	1			5		8		15	20
24	Turk	feet			0.25	1		2		6		10		0.5		1			2	3.75		6		0.5		1			2		5.5		8	0.25	0.5	2	3	12		0.25	0.5			2		3.5	5		10
25	Turk	feet		1			2	4		8			15	2			2		5	8			11		2		2	4.5			6		12	1	2	4	7	10	2		2			3		6		15	20
26	Turk	feet			0.5	1			3		7	10		1		1.5			2		5	10			1		1		4		6	6		1	1	3	8	12		1	1		4			8		10
27	Turk	feet			3	2			3	2		1			2		2		3	1			1	2			4	2		1		1		6	3	3	3	1	4		5		4		4		3
28	Turk	feet			1	2		5		10			20		4		2	5			7	15		1		2			6		15		20	1	2	5	10	20	1		2			5	6			12	50
29	Turk	feet			1		2		5	10			18	1			2	6			12	15		1			2.5	6			12		20	1	2	5	12	15	1		3		5		10			20
30	Turk	feet			2	4			10	14			12		3		4	5		10			12	2			4		8		8		12	3	3	6	13	12		2	4			9		10	15
31	Turk	feet		0.5		2		10		10			20	1		1			4	11		25			1		1		5	12		25		0.5	1.5	4	10	15	1			3		3		7	12		15
32	Turk	meters			0,45	0,50		2,25			5		14		0,55	1			2		2	5		0,70		1		1,5			6		6	0,5	1	2	3,5	12		0,50	1		1,5		2			5
33	Turk	feet			1		2	6			10	18		3		2			6		10		12		1		3		5		12	15		1	2	6	12	18	2			2	5		12			15
34	Turk	feet			4	8		8			20		20		4		8	20		15			25		4		8		10		15	20		4	4	6	18	30	8			6	6		12			20
35	Turk	feet			1		2		6		28		47	1			3		6		14		15	1		2			7	18			22	1	2	5	14	42		1		2	6			11		32	48
36	Turk	feet			0.5	1		4			5	7			1		1.5	4		8		12		1			1		2.5	6			10	0.5	1	3	4	10		1		1		4		8		12	18
37	Turk	feet		1			2		4	8		15			1	2		5			7		10		1		2	3		8		15		1	2	3	6	20	1		2			4		10	11
38	Turk	feet		1		2		6			20	33			2	3			6		8	15		2		2		7			15		20	1	2	5	20	30	2			4	6		8			20
39	Turk	feet			3		3	5			16	16		3			3	7		10		16			2		4		5		10	12		2	4	7	10	39	3			4		5		16		20
40	Turk	feet		1		2		4		7			15		1	1			4		10	15			1		1		5	8		10		1	1	5	9	12	1		1			4		8	15
41	Turk	feet			4	2		5		9		15			1.5		3		8		5		10	1.3		2			6		10		4	2	3	3	15	15	1.5		3		6			10		10
42	Turk	feet			1	3			10	15			30	1		2			6		10	20		1		4			6	15			30	1	3	7	20	35	1			4		5		18		30	40
43	Turk	feet		2			4	8			14		17		3		4		6	12		16		2			4		6	10		16		2	5	7	15	27	2			3	6		12		14		40
44	Turk	feet			3	3		15			20		100		3	3		10		15			125	3		5		15		75		25		4	3	30	30	100		3	5		10			25		20	60
45	Turk	feet			2		4		5	7			12	3			3		3	6			20		2	2			4	11		8		2	4	5	7	8		2	3			5	8		8
46	Turk	feet		1			2	4		16			26	1			3		7		16	15			1		1	5		16			26	1	2	12	15	21	1			2	7		14			25	26
47	Turk	feet			1	3			5.5		14	22		2		3			9		10		25		1.5		2	12		14		21		1.5	2.5	9	15	24	2		3		8		15		20
48	Turk	feet		1		2		8		9		16			1		2		5		9	12			1	2			6		9		14	1	2	6	10	14		1	2		5		9			15	18
49	Turk	feet			2		1	10			8		16	1		1		3			7	12		1			1		5		7	23		1	1	6	15	127	1		1		3		6		7		12
50	Turk	feet		1,2					5		9		13.5		2		1.5	5			8	11			1.2	2.2			6		9	12		1.1	2	5.6	9	18	1.5			2		4		10		12	18
51	Turk	feet			1	5		8			25	30			1.5		4	10			18	30			1	4		6		20		40		1	4	12	15	40		2	5		15			20	24		32
52	Turk	feet		2			3	6		20			35		2		3	6		20			45	1		3		10			20		35	2	2	13	25	40	2		3		10		9		55
53	Turk	feet		5		5			14	19		40		4		8			13		27	35			5	3			18		22		37	6	5	8	37	70	3		5			14	27			33
54	Turk	feet			2		2		16	3		23		4		2			12		9	12			2	3			5	22		15		2	2	17	4	20		3		2	4		6		8
55	Turk	feet		2			3		7		15	40		3		3			10		20	25		2			4		7	15		35		2	3	7	15	25		1.5		4		8	22		45		70
56	Turk	feet			2.5		2	6			20	35			2		2.5		5	20			35	2			2.5		5	15			20	1.5	2.25	5	20	40	2.5			2.5		6		15	45
57	Turk	feet			2		3		14	15		35		2		3.5		4			8		20		1		2.5	6		34		30		2	2.5	7	17	55		1	3		6		8			27
58	Turk	feet			3		4	10		15			22		4		5	11			12	22			3	4		11		14			23	3	4	10	12	22	4		4		10			16		25
59	Turk	feet		2		2			10		15	20		2			2	10			10		20		1		2	8			20		20	2	3	6	15	25	1		2		6			20		20	30
60	Turk	feet			1	1.25			3.25	12.75		35		1			2	4			10	22.5			1.25		2.75	5.5			12		20	1	1.5	3.5	17.5	35	1.5		2			4		15	25
61	Turk	feet			1	2.5			6.5		4.5	24			1.6	1.5		8		8			9	1.5			2	4.5		8		25		1.8	3.5	8.5	24	35	1		2.5			8	5.5		18		20
62	Turk	feet			2		5	7		11			17	3		3			5		11	15		2		3		5			11	17		2	2	10	11	12	2		3			9		11	15
63	Turk	feet		1.5			1.5		6	12		20			5	5		10			20		40		1.5		1.5	15			25	30		1.5	1.5	5	12	15	3			6		12		24		20
64	Turk	feet		1 ft			1 ft		3 ft	5 ft			11 ft	1 ft		1 ft			3 ft	5 ft			7 ft		1 ft	1 ft		4 ft		8 ft			12 ft	1 ft	1 ft	3 ft	10 ft	10ft		1ft		2 ft		2.5 ft	6 ft		10 ft
65	Turk	feet		2		6			21	32			37		5	7			15		35	49			2	7		23		43		42		2	6	16	38	38	3		8		20			26	62
66	Turk	feet		1.3		2.1		5.5			11	16		1		2			6.5	11			14		1		1.5		5.5		14		17	1	1.6	5.3	6	16	1.8			2		6.1		7	12
67	Turk	feet			1		3		8		15		30		1	2		8			12	18			1	2		10		15			30	1	2	8	15	25		1		3		6		15	20
68	Turk	feet		1			2		4	5		8		1		2			3		4	8			2	2			3	5		6		1	2	4	6	8	1		2			3		5		7
69	Turk	feet			5		5		20		25	40		8		6		15			18	25			4		8	18			35	45		4	5	15	30	60	6		5			18	30		35
70	Turk	feet		2			3	5		11			18		2	3		10		12		18		2		3		6			16	18		2	2	5	14	17		2	4			7		11		17
71	Turk	feet		1			2		5		15		25	2		2			5	8		14		1		2		5			10		20	1	1	8	15	30	1			2		5		8	16
72	Turk	feet		2		3		7		20		20		2			3	8		9		35			2		3		8		22	25		2	3	7	15	30		2		3		5	12			20	40
73	Turk	feet			2		3		6	15		20			2.5		3		6	12		15			3		3		8	12		20		2	2	6	20	20	2			4		5		10	15		60
74	Turk	feet		1.5		1.5			4		10		13		1	1.5			4		5	10			1	1.5			5		12	14		1	2	5	7	15		1.5		2		4	6			11
75	Turk	feet			1	2			9		15	25		2		2			5	10		15			1		2		6		10		18	1	3	6	15	22	1			3		7	12		22		25
76	Turk	feet		1			2		6		10	20			1	2			5	10			15		1	2			5	10			15	1	2	5	15	15		1		2	6			10		15	60
77	Turk	feet			1		2	12			10	20		3		3			10		15	18		30			3	10			10		20	1	3	6	45	30		3		3		9	10		15		20
78	Turk	meters		0.5		1			4		6	9			0.5	1		2			3	5			1	1			3		7		10	1	1	4	4	8		0.5	1		2			5	5
79	Turk	feet		2		3			8	14			30	2		2			7		13	18		2			2		9	16			24	2	3	8	15	21	2			3		9	15		16
80	Turk	feet		1			1		3		4	7			1	1		3			6	8		1		1			3		4	7		1	1	2	5	6	1			1	2			4		6
81	Turk	feet			1	1.5			5		12		24	2		3			6		12	14		1			2		5		12		18	1	1	6	8	14	1			3	5		10		18
82	Turk	feet			10	8		25			30		50	10			10		20	20		45		9		15		15			40	45		9	10	30	45	50	10		15			30		40		60
83	Turk	feet			1	1.75		5.5			15		18	1		2			6		10	16		2			2		5.5	10.5		16		1.5	1.5	5	11	17		1.5		3	5		11		15		25
84	Turk	feet		2			3	12			32	100		2		4			10		42		21		2	3			10		24		45	1	3	6	32	60		2		6		9	15		32
85	Turk	feet			2		1.5	5		20		35		2			2.5	7			12		60		1	2		7		17			20	1	2	6	15	25		2	2.5			8	12		22		75
86	Turk	feet		3			3		6	12		18			3		4	7		12		15		3		4			7	13			15	3	3	7	12	16		3		3		7	12		18		20
87	Turk	feet			1	1			2.5		4	12			1		1	3			5	10			1		1	3			4,5	14		1	1	2	5	7		1		1		2.5	6.5			10
88	Turk	feet			1	1.8			3.4	8		18			1	1			3.3		4.7		10	1		2.2		3			11		11	0.7	0.6	5	9	8		1.2		1	2.8			8		10	13
89	Turk	feet			2	2			5		10		15	2			2		6		12	15			1		2		5		15	15		2	2	6	10	15	2			3	6			12		15	20
90	Turk	feet			3		4		15		36		90	3			6		12	18		38			3		3	18		24		31		3	3	14	31	65	2			4	13			17		38
91	Turk	feet			2		2		6		10		15		2	3		6			12	14			2	2		6			12	15		1	2	7	11	24	2		3			6	10			14	26
92	Turk	feet		2			2		7	14			12	2			3	7			9	16			2	3		6		14		13		2	2	7	8	18	2			3	5			11	15		24
93	Turk	feet			1		2		6		10	15			1		2		5	10		10		1			2		5	20			20	3	2	6	15	25	1		2		6			10		15
94	Turk	feet			1		2	6		14			20	1			2	5		8			18		1	2		5			12		12	1	2	4	14	25	1			2		5	12		13
95	Turk	feet			2		3		10	18			35		2	3			12		15	20			3		3		8		12	25		2	3	8	15	30		3		4	6		20		25
96	Turk	feet		1.4		2			5		8	18		1.8			3		6		12		13	1.5			2		5	9			16	1	2	5	6	12		1.5	2			5	10		15		18
97	Turk	feet			1	1.5			5		17		27		1		2.5		9	10			15	1		1.5		7		12		20		1	2	5	10	20		1	2			7	10		17		45
98	Turk	feet		2			3		5		12	25			1.5		4	6			13	20			1.5	1.5		5			15	30		1	1.5	6	15	25		1	3			5	15			20	30
99	Turk	feet		2		4			14	45			45		3	3		20			30		36	3			5		15	25		45		3	4	12	45	60		3		4	20		30			35	60
100	Turk	feet		1			1	10			25	25			1		2	7			20		20	1			2		4	30		25		1	2	5	40	50		2	3			3	10			20
101	Turk	feet			1		3	5			15		50	1		3		8		18			15		1	2		5		12			20	1	2	6	20	25	1			2	6			10		12	25
102	Turk	feet			4	3			5		22		40	3			3		4		12		20	3		8			6		12	30		3	5	7	30	50	3			4		6		9	22		22
103	Turk	feet		1		2		8		20		20		1.5		2		8		20			18	1.5		2		10			10		30	1	2	10	20	60	1			2		10	15			30	30
104	Turk	feet			1	2		5			10		10	1		3		5			10		10	2		3		4			8	10		3	3	3	10	20	1		3		4			10		10	15
105	Turk	feet		1			2		6	15			15	1		2		5		10			15		1		2	5		12		14		1	2	3	12	20		1	2		5			8	15
106	Turk	feet		0.5			2		4	9			16	1		2		4			7		16		1	1.5			4		12	20		0.5	1	3	7	13		1		2	4			10	14		20
107	Turk	feet		1		2			8		18	25			2		2		10		15			2		3			5	15			25	1	2	5	10	25		2	3		10				25
108	Turk	meters		1		1.5			3		7	10			1		1.5		3	4.5			9	0.5		1.5			4		7	12		1	1.5	3.5	7	16	1		1.5		2.5			4	5
109	GW	feet		2			2	6			15		25	1			3		6	12			15	1		2		4		10			18	1	2	7	15	20	1		2		5		10			15
110	GW	feet		2		3			6	10		14		2		3		6		10		14			2		2	6			10		17	2	3	6	9	15		2	3			6		7	16
111	GW	meters			0.2		0.3		0.5		3	1		0.2		0.2		0.5		3			5	0.2			0.2		1	2		3		0.2	0.5	1	0.5	3		0.2	0.5		1		1			5
112	GW	feet		1.75		3.75			8	10		10		2		2		6		8		10		1.75		3			5	13		13		1.5	2	5.75	13	11	1		2		6		13		10		18
113	GW	feet		1.25			2.5	5			13		19		1.5		2.5	5			10		19		1.25	2		7			12		17	1.5	2	5.25	12.5	13		1.5	3			6	12			18.5	26
114	GW	feet			1.2		2	3.5			26		29		3		2	9		10			15		1	1.5			5		40		25	2	1	3	12	40		1		1.5		9		9		20
115	GW	meters		0.6			0.5	2		5		8			0.1	0.5		2			3	4		0.2		0.5			1.5		2.5	8		0.4	0.4	1	3	10	0.2			0.5		1.5	4		5		4.5
116	GW	feet			1		1.5	3		4		8		1		1.5			2	5			6	1			1.5	3		4			5	1	1.5	2.5	4	7		1	1.5		3		5.5		6
117	GW	feet			2	2			10	1			23		2		2		2	23		10			2	12		12			10		23	23	12	21	12	10		2		2		14	14		15
118	GW	meters									2	5					1	2					2						1	2			6		1	1	2	6							2			2	3
119	GW	feet		0.9			2		8	14		18		1		2		8.5			8	11			1.5	3			4	10		13		1	2.5	7	10	15		1.5		2.5	6.5			10		20	15
120	GW	meters		0.25			0.25		1		4		7		0.2		0.5		1		2		5		0.15		0.25	1.2			2	6		0.25	0.5	1	2.2	5		0.15		0.5	1.4			2.5	3
121	GW	feet		1			2		5	8			18		1		2		5	7		14		1		2		5			7	13		1.5	2	4	12	15		1	3			4.5	9		8
122	GW	feet			2	2		5			8	25			2	2		2.5			7		6	1		1.5		3			15	25		1	3	7	15	24		1	1.5			5	10			24
123	GW	feet		1			1	4			16	17		1			1	5		9		17			0.5		1	4			9		16	1	1	5	12	18		0.5		1	3			10		17
124	GW	meters			1	2			4	25		40			1		2	5			7	15		1.3		2			5		50		30	1	1.5	4	30	20	1		1.5		3			6		10	16
125	GW	feet		1		1		3		10		15		1		1		5		7			8	1		1		7			10	15		1	1	5	10	30	1		1		5		6			10
126	GW	feet			1.5	3		6			17	25		1.5		2		8		8		16		2.5			3	6		11			18	3	4.5	8	8	14	1		5			5		9		20
127	GW	feet			2		2	6		11		20			2	2.5			6		12		20		2	2.5		7		15			18	2	2	6	13	25		1.5		3	5			10	20
128	GW	feet			1	1		10		12			20		1	2			5	10			16		1		1.5		3		10	12		1	1	10	10	15		1		1	5			10		15
129	GW	feet		1		2			4	5		20		2		2		4			10		20	2			2		5		15		60	1	2	5	10	15		1	2			5		10		30
130	GW	feet		1.5		2			5	7		16		1			3	4		8		10			1.7		3	4.8		8			10	2	2	5	8	13		2	3			5	6			10	14
131	GW	meters		0.1		0.5			1.5		3		10		0.2		1		2	5		30		0.2		1		1			7		10	0.2	0.5	1.5	5	4	0.2		1			2		4		4	15
132	GW	feet		1		2		3		5		7			0.8		1.3	3		4			8	1		1.5			3.5	4		8		1	1	3	5	6		0.8	1.5			3.5		5	8
133	GW	feet			3	5		7		13		17		4		3.5		4.5			8	19			3	6			5.5		17		20	4	2.5	4.5	12	20	3		4		5		11			21	20
134	GW	feet			2	2			5		8		16	2			3	6		11		15			2	2		6		12			20	1	2	6	13	13	1		3		6			12		15	22
135	GW	feet		2		2		8		10			20	2			3	6			8		14	2			1		7		10		17	2	3	7	10	15	2			2		7		6	11		14
136	GW	feet		3			3		4.5		14	17		4			4		4		10	16			1.5		4	5.5			12		14	3	3.5	5	10	14	3			4		7		14		12
137	GW	feet		2		2.5			4		7		12	1.5			2	5			8		12	2			3		5	6		15		2	3.5	4	8	13	2.5			2.5	4			5		14
138	GW	feet		1.5		3.5		8		10			9		2	2		6			12	20		1.5			2		5		8.5		24	1	3	3	9	11		1	2.5			3		9		12	13
139	GW	feet			1		2		5	6			13		1.5		2	4.5		8		10		1			2		4		7		10	1	1.5	4	10	15		1	2			4	8		8		12
140	GW	feet		1		2		5			10		14		1	3			5		6.6	12			1	3		5		10			15	1	3	5	7.7	14		1	3			4.5		7.5	14
141	GW	feet		1		2.3		9		10		28			1.2		2.3		6		12	21			1		2		8		20	28		1.2	2.5	7	15	23		1	2		7			17		24	28
142	GW	feet		1		2			6	8		27			1	2		4		20		18		1		2		6			16		18	1	2	4	15	19	1			2		4		15	20
143	GW	feet		1			3.9		9		13		27	3.4		7		15.5			14		25		2		6		6		36		30	8	5	8	35	33	1.5			7		8	20		15
144	GW	feet		4			5	9		12			20		3		6		15	17			9		5		5	9			16	20		3	4	6	18	26		5		4	8			16	25		25
145	GW	feet		2			2	6			8		15		2	2			6	10			13	1			3		5		7	11		1	2	5	11	8		2	2		6			8		9
146	GW	feet			1		3		5		12	18			0.5		3	3		13		17			2	2		8		8			15	2	1.5	7.5	15	20		2	2			6		10		20
147	GW	feet			1		2	5			10		15	1		2		5		6		10		2			2	5		9			12	1	2	5	9	15	1		2			4		7		13	15
148	GW	feet		1		1		5		10			30	1		2		5			10	15		1		1			4	10		20		1	2	5	15	20		1		2		5	10			15	15
149	GW	feet		1		2		5.5		10		15		1		2		5		10			15		1	2		5		10		15		1	2	6	8	13		1	2		5		8			15	15
150	GW	feet		3		5		10			15	24			3	4			7	16		24			4		4		11	12		28		3	5	12	16	22		1		4	12			17		22	24
151	GW	meters		1.5			1.5	3.5			4.8	8			2.5	3.9			4.5	8.5			8.5	2			2.5		4.2		5.5	5		0.8	1.5	5	7.5	9.5	2.1			1.2	4			5.5	6.8
152	GW	feet			1		1	5		12		25		1			1		6		10		15	1		2			5		8		35	1	1	6	10	18		1	2			4	10			20	35
153	GW	feet		2		3		5			9		17	2			3		6		8	14			2		4		9	13		16		2	4	6	10	15		2		3		7		10	12
154	GW	feet		2		3			4	15			30	2			2		5		8		10	2			3		5	15		20		2	3	4	10	20	1			2		5		15		10
155	GW	feet			1.5	4			8	19		22		4			4	13			19		20		2		2.5	12		18			16.5	1.5	3.7	11	18	20	1.7		4			7.5		15		18	30
156	GW	feet			1.25	1.5		5		11			15	1		2		5		9		20		1		1.5			4.25		10		14	1	1.75	4.5	10	18	1.5			2		4.5		8		10
157	GW	meters		0.6		0.8		1.5			2	4		0.5		1			1.5		2.5	5			0.5		0.7		1.5		2.6	4		0.5	0.6	1.9	4	4		0.5	0.5		1.8		3		3		5
158	GW	meters		0.5			1		2		4		10		1.5	1			1	3.5			7		0.8	1.5			4		4		3.5	0.5	0.6	5	6	8	0.5			1		2	4		5
159	GW	feet		1			2		6	10			15		1	2			5	10			25	1		2			6		10		20	1	2	5	7	15	2		2		5		8		10		20
[truncated: 129 more columns]
