# Supplementary material for: Environment width robustly influences egocentric distance judgments
Source: PLoS One. 2022 Feb 10;17(2):e0263497. doi: 10.1371/journal.pone.0263497 (PMC8830710; doi:10.1371/journal.pone.0263497)
Supplement: S2 File — (CSV) [file pone.0263497.s002.csv]

		Room:	FO	FO	FO	FO	FO	FO	FO	FO	FO	FO	FO	FO	FO	FO	FO	FO	FO	FO	FO	FO	FO	FO	FO	FO	LP	LP	LP	LP	LP	LP	LP	LP	LP	LP	LP	LP	LP	LP	LP	LP	LP	LP	LP	LP	LP	LP	LP
		target distance:	10.9	10.9	14.17	14.17	16.3	16.3	20	20	24.5	24.5	30	30	36.7	36.7	4.2	4.2	4.8	4.8	6.3	6.3	7.3	7.3	9.45	9.45	10.9	10.9	14.17	14.17	16.3	16.3	20	20	24.5	24.5	30	30	36.7	36.7	4.2	4.2	4.8	4.8	6.3	6.3	7.3	7.3	9.45
Par	Units	Question version:	1	2	1	2	1	2	1	2	1	2	1	2	1	2	1	2	1	2	1	2	1	2	1	2	1	2	1	2	1	2	1	2	1	2	1	2	1	2	1	2	1	2	1	2	1	2	1
1	feet		100			80	300		300		1000	2000	1000	2000		1400	10			20	20		50		100		70		100			600		500		1000	2000		2000		20		15		20		70		60
2	feet		150		120		150		420		100	150	400	500		550	20			8		15	25			45		30		100	130			50		200	500		600		10		10			20		30
3	feet		20			15	10		20		15	15	25	25	30			8	5			8		5		20		10		15	25		15		20			35		35	5			5	10			10
4	feet			50	50			75		75	100	75	100	100	120			10		20		40	15		40			75	50		80		75			90		150	100		20			15		75	15
5	feet			30	20		40		50		40	45	40	45	50		5			10	20		20			20		15	35			35		25		25		65		50		5		10	10			15	25
6	feet			20		45		50	45		75	90	75	90	110		4			6	10			30		60		25	75		75			45	75		95			75		6		6		6		10	10
7	feet		20		12			30		90	78	89	45	55	78			6	7		6			9	25			24		70	67		68		87			45	75		5			8		8	7		12
8	feet		30			54	45			55	75	69	53	60	65		12			14	15		30		40		50		68			60		45		60	38		77		10		18		21			33
9	feet		10			20		30		30	30	40	35	40		40		8		3		6	10			18	15			35	29		30		40		40			55		5		10		7		15
10	feet			35	30			25		45	40	50	60	60	60			10	10			10		25	25		25		35		40			45	40		60			40	6		6			25		25	25
11	feet			40	40		40			70	80	90	90	90		80	10			10	20			20	22			30		20	60		50			80	101		109			8		10	10		15
12	feet		35			50		60	60		80	60	80	70		140	10		15			25		40		40	50		80			80	90			90		120	130			10	15			30	20
13	feet		4			5		5		8	9	10	12	14		16	2			2		3	3			7	5			8		9		8	14			14		13		2	3			3		5
14	feet			70		60		120		200	200	205	230	400	500			8	12		20			40	37			70		70		200	397		400			500		330		7	15		16		17
15	feet		15		40			35		40	45	50	50	50	60			4		5		12	6		12			30	20			35	45			50	55		50		4		5		10			10	20
16	feet			30	60		50			75	80	75	90	110		150	8		12			16	18		30			50		75	60			80		110		125	125			12	18		35		30
17	feet			14		12	16		20		18	19	25	25		32	5		6		7		14			19		15		20		16		29		24	30			35		4	5			7	12		14
18	feet			25		75	55		180		150	170	200	230	300			8	20		15			15	25		60		55		80			80	220		200			350	10			12		20	25
19	feet			30		50		75		160	120	150	100	125		200		5	10			20		30	44			40	75			110	100			100	200			200	10		15		20			20	40
20	feet		65		68			80		95	120	125	150	160		150		18		25		30	45		50		60		70		90		80		120		165		130		12			20		65	35		40
21	feet			44	55			66		77	77	77	99	88		99	11			11		22		33		33		44	44		66			66		88	88		99		11			22	22			33
22	feet		40		40		50		50		60	60	65	55		75	5			10		15	28		20		48			55		60		65		70		70		80	10			15	20			20
23	feet			20		30	20		40		30	40	25	50	45		10		15		15			25		12	35			15	40		25		30			70	70		7			8		5		15
24	feet		30			25		30	40		45	50	60	60		60		10		13	20		20		25		25		35		40		45			50		55	60		10			15	15		17		20
25	feet			100		100	100			100	200	200	200	300		300	10		50		30			50		100		100		200		200		200	300			200		300	50			10	30			30	100
26	feet		37			42	38		45		42	42	50	52	50			8		10	22		20		18		47			29		39		52	49		59		55		10		20			30		15
27	feet		30		35		30		45		50	55	50	60	60			6	15		15		20		25		20			21		30	50		50			60		60		6		6		9	15
28	feet			25		25		3005		40	50	40	55	60	60		10			12	13			17		25	20			30		30	40		50		60			90		10	12		15			20	25
29	feet			15	30		34			50	85	80	60	65	90			8		7		14		20	31			25	62			50	65		70			100		100		6	11			20	24
30	feet			35	30			45		60	70	75	50	50	80			10		20	20		15			15		30	40		30		60			70	110		150			10	15			10		25
31	feet		100		140			140		285	215	280	326	385		445	18		25			45		75	130		155		175			140	300		350			400		420		14		28		100	72		122
32	feet			18	16		21		41		19	22	38	42		25	6		4.5		8			7.5		7	16		22		18		15			26		30		40		4		5	9			9	14
33	feet		50		50		75		90		50	100	150	100	120		15			10		20		30		40	60			50	60		100		200			200		200		10		15		45		25
34	meters		15			30	35		20		40	40	50	50		50	5			15		7		6		15		25	30			40	35		30		50			70		3		5	6		8		15
35	feet		30		44			34	45		38	36	58	56	52			10	14			19	12			37		12		32		38		45		47		48	62			11	10		17		22		40
36	feet		9			10		18		20	20	25	30	32	45		4.5			7.5		8.5	14			7	12.5		13		12			18		27		30	60			5.5	4			9.25	8.5
37	feet			40	65		65		75		80	80	80	100		150	12		15			20	30			40		45	50		85			100	150		135		150		12			15	22		30
38	feet			40		50	50			100	75	70	100	115		75		20		20	35		30		30		50			100	40		75		110			120		125	20		10			45	40
39	feet			70	60			60	110		120	120	130	130	150		20			20		30		50		50	60		70		60			80		110	130		130			25		20		40		30	60
40	feet		52		40		83			85	93	95	115	115		125		12	18			20	35			51	60			80	55			93		114	120			110	10			17	40		30		49
41	feet			15	25		18			40	50	55	30	35		50		6	5		10			12	15		15			25		30		20		30	75		100			4	6		10			10	15
42	feet		30			30		40		45	40	50	50	60		65		10	12		15		25			30		30	35			50		55		60		60		75		10	15		16			18	24
43	feet			25	50		40		40		80	80	90	100	50			6	8			12	12			25	20		40		25		40			70		90	100			7		5		10		15
44	feet			120		170	190			200	290	300	310	300	300		60		50			120	110		150		180			150	200			175	300		300		310			50	80			70		130
45	feet		100			150		150	120		240	230	375	385		350	55			40	65		75			95		175	60			80		200		210		350		300	30		55			50	75		75
46	feet		60			90		90		80	120	110	115	150		150		10		15		35		50	45			65		80		80		80	110			100		150	40			35	50		50		70
47	feet		26		49.75			40	48.5		28	34	102	110	145		9		12.5		8.25		14.5		32.75		34.5			60.5		75	86			79	102			180	10			13.25	12.25			27	50
48	feet			24	30		71			70	67	81	78	90		100		8		15		14	19		36			30		48	71		50		70		55		110		9		12			16		20
49	feet			45		65		70	100		125	126	125	130		130		15		20	35		25		30		45		90			75		90	115			150	200			20	15		30		25
50	feet			10	25			15		25	30	35	30	30		40	3		6		11			10		15		10		12		30	20		20			45	60			5	7			5	5		15
51	feet			20		20	23			30	35	35	45	40	45		10		11		12		14		18		20		27			22	28			40		30		50	10		10			18	15		18
52	feet		23			30		26		68	70	65	125	140		105		6	7			10		11		14	13		43			48		56		105	135			200	5.9		6.8			10	10
53	feet		18			16		25		30	30	30	26	30	30			10	8		15			15		16		16		18	30		40			30	355		40			6		10		12	15
54	feet		21			24		25	30		35	35	45	45		40		9	9			17		13	15			16		28		21		29		35	23		50		9			11		15		15	15
55	feet		25			30	40		45		50	50	50	53	55		8		10			22		15	20			30		35	43		55		52			60		60		7	8			12	25
56	feet			22		35	42		40		65	60	90	100	110		7			9		12		18	22		30		26		31			44		59	110			140	4.8			5	10			16	20
57	meters		14		11			16		22	26	28	19	25	50			7	5		6			12	6			16		17		23		28	29		28		35		4		3			8		15
58	feet		20		30			29	35		50	30	40	45		45	5		8		12			13		20	25			25	30			35	40			38	50			4	8		10			10	15
59	feet			25		40	35		50		50	50	50	50	70		15		20		25		25			30	25		25		30		40		40			50	60			15		15	15			20
60	feet			15	30		30		100		110	110	80	100	100			10	10			10	50			30	25		50			40		50		50		100		100		5		5	20		20		70
61	feet		20		35		35		40		40	40	45	45		50		14		10		20		15	20			25	35		35		35			40		45	50			12		15		15	20
62	feet			20		50		25	40		65	70	50	50	50			7		10		12	10		20		22		30		50		42		50			70		72		5		5		10		12
63	feet			25		18		25	30		35	40	50	55	120			6	12			10		8	20			20	60			25	45			100		200	150		5		3		10		10
64	feet			40	55		50		45		75	80	65	70		70	12		12		22			15		40		50		60		60		45	60			80		70	8		15			20	25		20
65	feet		40		45		40			40	60	50	50	70	200			6		12	12			14		20	40			45	60			70	120		200			100	6			10	12		25		20
66	feet		75			85		60	100		100	120	145	165		135	35		20		15		50		55			75		50		80	120			165	150			800		8	40		45			50	30
67	feet			20	20		6			20	12	13	11	15	14		5			6		6	12		9			7		10		9	11			80		20	40			3	5		9		15		7
68	feet			25	50			40	30		35	35	50	50	60		7			8	15			20		20		15	50			50		40		70	50			60	10			20	13		15		25
69	feet		30		30			40	40		60	80	90	110		105	6			7	15		12			20	50		60			65		90	90		110		200		6			7	15			30
70	feet		4		4		2			2	3	3	2	2		2		1	3			3		3		2		2		2	5			2		3	3			3	4		4			3		3	3
71	feet		30		80			60		70	80	80	80	80		80		30	20		20		30			40		50		60	60		60		80		100		100		10			20	20			20	30
72	feet			20	40			22		40	57	43	50	60		60		10		13	15			20	32		25		45		35		40		70			75		100	10			15		13		15	25
73	feet		45			30	50		55		80	75	120	140		170	15		18		15			40		50	45			50		75		90	90		120			150		10		18		40		40
74	feet		50			90	100			160	200	225	280	280	420		12		30		20		48		50			100		65	100			160		275	300		300			20	25		35		33		50
75	feet		25			50	70			40	80	80	100	100	100			30		30	50			40		60	60		30		50		70			90		100	110		15		20		40		50
76	feet		25			35		40		45	45	48	50	48	55		8		15			20	20		20		35			25	40			45		50		55	70			10	8		20		25
77	feet			40		127		65	43		168	150	400	380	500			10		12		50		32		25		34		176	175		135		200			325	560		9		10			24	25		24
78	feet			40		45		60	60		70	75	75	80		70		8		12		25		45		35	35		75			80		80	80		100			120		12	20			25		20
79	feet			40	100		200			120	700	500	500	500		500		10		20		25		40	30			70	200		300		200		400		150			500		15	15			55	60
80	feet		36		40			40		75	80	75	75	100		100	12			15	25			25		25	40		36			75		40	120			140	160		15			12		25	25
81	feet			25		15		30		25	30	40	40	50		80	10			8		10	10		15		25		20			20		50		40	50		70		6		10		10		10		15
82	feet			15		35	30		30		25	30	40	50	55			15	9			15		20	22			20	35			25		45	45			55		80		10	12			15		15	18
83	feet		35		65		75		76		120	140	300	600		3500	10			7		25		30	30			55		75		65	90		350			700		2000		10		15		35		40	45
84	feet		15		25		20		30		35	40	35	45	55		7			6	10		10			20	8		20			15	35		25		45		50			4		6		12		12
85	feet		10			30		30		50	75	80	65	75		75		8	15			15	15		45		55			35	55			40		50		75	75			5		10	20		15		20
86	feet			25		20		30		40	50	60	50	60		80		6		8	15		20			40		70		50		50	50			80		70		70	9		5			17		10
87	feet			12		10	18		19		28	26	30	30		30		4		5		8	9			7		14		27	18			27		30	30			30	7			8	12			7
88	feet		30		60		20			40	30	30	50	60	100		10		10		10			20		20		30	100			40		30	150			400	500		10			10	10		20		30
89	feet		45			70	60			45	75	75	75	75	45		10		15		35		35		40		65		45			65	75			80		75	95		25			40	20			50
90	feet			65	70			120	80		140	110	200	200	250		30			40	30		60		90			70		160	70		70			120	200			250	20			20	30		40		30
91	feet		13			18		18	18		35	37	38	39	40		7		8			9		11	15			18		16		18	25			30	40		35			6	7			9	8		12
92	feet			80	250			220		400	400	500	400	500		500		15	50		50			50		120	150			350	300			500	400		500			700		35	60		60		100		200
93	feet		17		28		32		35		28	30	36	40	70			6		6		12	14		18			26	30			28		68	44			50	110		3.9		4.5			7.5		12
94	feet			42		45		78		90	65	80	120	116	135		16		35		32		48			18	67		85		55			89		145	150			300		13	17			12		42
95	feet		35			30	35		40		40	45	30	35		45	6			12		12	25			20	30			25		40	40			50		50	55		6			8	12		25		18
96	feet			44	50		47			70	72	64	94	88		100		12		13	22			26	28			50	55		55			73	95			125		110	10		12		22		24
97	feet			25	25			30	30		60	60	50	60		60	8		10			15		18	30			25		35		40	55		50		65		65			8		10	14			20	30
98	feet		50		90		100			150	250	250	250	300	200			20		10		15	20			55	50			55	30			200		70		200		300		10		30		45	50
[truncated: 97 more columns]
