# Supplementary material for: Environment width robustly influences egocentric distance judgments
Source: PLoS One. 2022 Feb 10;17(2):e0263497. doi: 10.1371/journal.pone.0263497 (PMC8830710; doi:10.1371/journal.pone.0263497)
Supplement: S3 File — (CSV) [file pone.0263497.s003.csv]

		Room:	FarGroundOcc-Med	FarGroundOcc-Med	FarGroundOcc-Med	FarGroundOcc-Med	FarGroundOcc-Med	FarGroundOcc-Med	FarGroundOcc-Med	FarGroundOcc-Med	FarGroundOcc-Med	FarGroundOcc-Med	FarGroundOcc-Med	FarGroundOcc-Med	FarGroundOcc-Close	FarGroundOcc-Close	FarGroundOcc-Close	FarGroundOcc-Close	FarGroundOcc-Close	FarGroundOcc-Close	FarGroundOcc-Close	FarGroundOcc-Close	FarGroundOcc-Close	FarGroundOcc-Close	FarGroundOcc-Close	FarGroundOcc-Close	FarGroundOcc-Far	FarGroundOcc-Far	FarGroundOcc-Far	FarGroundOcc-Far	FarGroundOcc-Far	FarGroundOcc-Far	FarGroundOcc-Far	FarGroundOcc-Far	FarGroundOcc-Far	FarGroundOcc-Far	FarGroundOcc-Far	FarGroundOcc-Far	Narrow	Narrow	Narrow	Narrow	Narrow	Narrow	Narrow	Narrow	Narrow	Narrow	Narrow
Par	Units	Target distance:	4.2	4.8	6.3	7.3	9.45	10.9	14.17	16.3	20	24.5	30	36.7	4.2	4.8	6.3	7.3	9.45	10.9	14.17	16.3	20	24.5	30	36.7	4.2	4.8	6.3	7.3	9.45	10.9	14.17	16.3	20	24.5	30	36.7	4.2	4.8	6.3	7.3	9.45	10.9	14.17	16.3	20	24.5	30
1	feet		15	8	15	20	25	30	80	65	80	100	225	200	10	15	25	25	30	100	60	35	120	95	40	225	10	15	20	20	40	20	70	45	125	125	89	200	17	15	30	30	25	20	85	125	90	80	200
2	feet		9	10	11	12	24	22	22	45	60	45	70	180	8	10	21	13	39	22	60	44	50	55	80	70	8	10	9	15	13	22	28	40	45	100	66	200	7	13	13	15	20	21	38	33	45	100	130
3	feet		7	7	11	17	18	22	28	29	42	36	42	79	6	8	18	13	18	24	26	67	43	82	58	78	6	9	15	14	14	23	27	31	38	27	51	85	8	8	19	22	35	24	39	56	29	36	61
4	feet		6	15	18	20	18	35	50	23	40	30	68	87	5	11	21	22	25	30	25	75	75	75	70	120	8	7	12	25	30	35	40	55	65	35	60	85	10	11	17	16	22	25	55	40	85	95	65
5	feet		3	4	7	7	10	11	13	14	22	19	30	34	3	5	11	9	8	12	13	14	13	17	24	88	3	4	6	6	13	11	15	13	16	22	36	28	3	3	7	8	9	9	13	16	22	35	27
6	feet		9	15	13	15	22	25	28	30	35	55	75	100	7	10	17	18	20	25	30	35	45	45	50	115	4.5	8	15	16	20	20	30	35	40	50	80	100	7	6	15	18	25	25	25	35	50	65	120
7	feet		9	12	15	18	30	35	35	75	45	80	150	200	10	11	14	18	22	45	35	38	75	80	75	90	9	9	18	30	28	25	45	35	70	55	180	200	12	12	15	16	25	26	40	40	35	50	75
8	feet		10	20	20	18	35	25	32	35	115	120	175	100	6	12	20	16	25	22	45	35	75	80	120	150	10	15	22	25	22	35	50	100	100	100	120	500	8	14	20	15	30	20	25	35	35	50	60
9	feet		10	18	15	25	40	35	45	55	60	90	80	135	10	12	18	25	25	35	45	65	60	90	150	135	12	10	15	18	24	38	40	50	65	70	135	110	7	7	15	20	20	30	35	40	50	65	135
10	feet		14	19	17	25	28	62	28	82	80	45	96	138	15	10	20	17	50	55	80	35	62	96	65	90	17	11	30	30	40	22	65	60	75	110	85	120	11	18	26	14	48	71	90	74	88	92	99
11	feet		8	10	12	22	22	17	30	39	45	50	95	70	6	12	22	16	18	25	32	28	55	80	92	60	7	9	12	17	18	18	60	42	50	60	95	105	7	8	12	12	17	24	32	42	55	80	95
13	feet		15	22	30	25	25	40	39	40	40	55	90	90	9	18	30	30	28	55	45	40	45	85	85	70	12	20	20	29	30	30	45	40	65	60	80	100	15	12	25	25	22	25	35	35	50	55	80
14	feet		4	5	15	20	20	60	100	100	100	250	150	200	4	6	16	15	50	40	80	100	60	150	120	300	5	3	5	6	20	20	60	75	60	100	150	300	3	10	9	16	30	40	75	100	75	100	100
15	feet		7	10	12	12	20	15	30	20	25	50	50	75	10	12	10	12	23	12	30	25	30	50	50	75	6	10	12	12	12	20	20	40	25	40	55	75	6	10	12	12	20	25	15	60	50	30	75
16	feet		6	8	9	9	15	16	18	17	20	25	33	30	7	10	12	14	16	16	18	20	18	20	30	30	8	8	9	17	15	17	18	18	25	20	30	30	7	9	9	10	16	15	20	22	20	25	25
17	feet		10	8	12	16	20	25	40	50	40	40	45	75	9	17	15	14	27	35	38	35	40	60	50	60	7	12	15	20	25	34	30	40	67	40	80	60	8	8	13	15	18	16	30	35	40	40	50
18	feet		15.8	11.2	29.23	21.9	30.29	19.6	36.5	25.69	24.2	55.7	44.5	55.9	9.2	26.3	24.6	13.2	27.29	28.65	33.6	42.6	27.6	55.2	42.75	36.5	6.7	8.9	18.4	10.5	24.56	25.3	26.5	19.25	48.25	44.5	41.6	65.3	11.2	20.3	19.1	21.99	22.9	27.5	42.6	21.2	26.5	32.9	33
19	feet		8	10	20	10	40	20	40	60	60	60	60	80	8	8	10	20	20	20	25	20	40	60	80	75	10	10	10	20	20	20	20	40	40	80	80	80	12	10	20	20	20	40	40	60	60	60	80
20	feet		12	12	55	35	25	65	60	75	115	220	135	425	10	10	12	40	60	75	100	115	55	100	275	115	12	15	15	50	80	85	60	125	115	225	220	350	8	20	25	20	65	55	90	75	150	200	220
21	feet		10	25	40	30	50	30	100	30	120	125	140	150	20	20	20	60	100	110	125	110	125	130	140	200	10	25	50	30	60	50	75	75	120	120	50	150	30	40	50	75	100	125	110	125	125	130	150
22	feet		5	5	8	8	12	10	12	13	19	14	21	22	7	6	9	12	11	12	13	16	17	17	23	32	8	7	10	9	14	14	12	16	20	18	20	34	6	6	7	7	13	11	13	16	19	21	18
23	feet		10	20	15	20	20	50	30	35	40	45	60	60	10	10	18	25	20	35	35	20	30	40	75	100	10	10	20	25	25	35	50	40	45	50	40	60	10	10	12	20	40	30	40	40	40	50	80
24	feet		8	15	25	15	45	50	75	70	70	90	125	175	7	10	15	30	50	45	70	75	100	70	125	150	15	10	25	40	40	50	60	90	90	100	100	180	10	10	12	20	35	50	70	80	80	80	150
25	meters		3	5	5	6	10	10	14	10	15	20	20	45	4	3	4	7	6	20	20	15	15	25	35	40	4	4	6	7	8	8	10	15	12	15	25	266	4	3	6	6	8	12	20	20	16	25	35
26	feet		8	11	21	35	63	84	74	73	236	353	4222	425	24	13	38	8	57	75	86	275	52	899	1211	6355	12	26	21	39	52	63	144	755	349	1422	866	834	6	17	21	42	24	43	83	145	156	311	423
27	feet		10	12	12	20	35	30	35	35	40	45	45	50	9	10	15	25	35	30	40	40	40	40	48	50	12	12	20	20	30	30	40	35	40	45	48	50	8	10	12	12	30	18	35	40	40	45	50
28	feet		10	15	15	30	40	25	50	50	45	60	60	80	10	20	20	30	40	35	30	40	60	60	70	60	15	15	25	35	35	40	45	50	45	55	65	50	10	15	25	30	25	25	45	55	45	80	70
29	feet		6	10	10	20	20	60	50	40	80	10	50	150	10	8	30	20	10	20	20	80	50	50	120	80	8	4	20	20	40	20	20	30	50	100	65	80	10	15	20	15	50	50	50	200	50	60	120
30	feet		8	15	18	22	39	42	35	40	32	55	68	86	12	18	12	25	36	39	18	48	40	45	88	85	7	15	12	31	25	26	36	42	43	46	110	125	8	10	22	18	40	31	30	45	38	48	68
31	feet		5	6	15	16	15	25	30	35	30	35	50	50	5	8	10	20	15	25	25	35	40	45	40	55	5	6	15	13	20	20	30	35	20	45	60	55	8	8	12	15	25	21	30	40	40	40	50
32	feet		16	20	35	35	45	50	85	95	98	100	145	250	8	15	19	30	45	40	70	73	60	125	180	180	25	20	37	36	69	55	91	80	140	180	110	400	10	13	29	30	30	44	60	50	90	100	180
33	feet		10	12	16	18	20	25	25	16	30	35	50	50	10	10	15	15	18	20	25	18	30	35	25	50	10	12	13	16	18	18	20	20	25	40	50	80	9	10	15	15	16	22	20	25	30	40	50
34	feet		7	8	10	13	14	15	17	18	22	35	35	40	8	8	22	13	15	17	20	22	24	30	30	35	8	8	11	17	14	15	16	30	20	25	30	50	7	8	10	12	14	14	16	23	20	31	27
35	feet		15	20	20	40	100	125	100	150	200	300	200	200	15	12	20	30	60	100	60	100	200	200	250	300	10	40	30	75	100	70	200	100	200	200	200	250	12	50	25	50	40	50	30	170	200	100	150
36	feet		15	20	36	27	35	42	45	55	70	98	95	120	17	11	38	40	43	52	40	60	78	85	95	115	15	20	47	15	40	56	50	76	95	87	100	110	22	12	17	25	45	40	40	72	80	75	110
37	feet		4	4	10	10	10	15	15	23	25	23	25	23	4	4	8	6	4	6	15	20	13	25	25	30	6	4	10	10	18	15	10	20	20	30	30	30	6	4	4	6	10	15	12	15	20	20	25
38	feet		15	10	20	20	30	25	35	55	60	90	75	100	12	15	15	20	35	40	50	50	70	80	75	100	10	15	25	35	30	30	60	60	55	80	85	100	15	15	12	25	35	40	40	55	70	80	80
39	feet		8	8	13	20	20	18	24	50	60	90	50	150	8	7	11	12	18	20	40	35	75	125	115	150	8	6	20	14	25	20	40	60	50	100	100	100	6	8	15	16	20	25	35	34	35	115	130
40	feet		20	30	30	15	100	90	80	130	160	130	140	150	16	17	25	70	35	80	140	75	180	170	190	190	16	12	50	30	70	65	45	100	170	160	200	200	40	12	40	15	100	100	300	120	250	200	140
41	feet		14	15	17	16	17	29	57	23	40	52	62	62	11	15	19	17	23	22	30	60	72	65	100	115	12	12	21	17	20	37	39	29	28	81	80	110	9	17	17	41	19	29	33	34	52	40	80
42	feet		25	30	50	25	40	60	100	150	100	100	150	200	15	25	50	20	60	75	50	150	150	100	200	200	15	30	50	40	75	75	50	75	75	100	200	100	15	20	30	50	30	100	60	70	100	50	200
43	feet		7	10	20	20	15	20	20	35	25	40	35	40	6	8	20	20	12	25	25	30	35	30	35	30	12	8	15	20	20	30	25	30	25	30	40	50	8	12	15	15	30	20	35	40	30	30	40
44	feet		18	14	40	28	38	63	66	80	76	102	131	157	15	19	27	41	70	59	67	85	99	121	157	178	13	14	30	39	54	60	77	79	87	81	139	152	13	28	32	44	56	55	72	91	84	100	145
45	feet		9	6	8	10	25	30	34	48	45	79	75	90	12	15	30	12	30	40	36	25	68	80	70	80	8	8	14	18	35	38	40	35	69	75	70	90	8	20	14	35	35	50	76	45	50	80	80
46	feet		15	14	20	25	35	35	48	45	50	80	150	200	10	12	20	20	25	30	65	72	65	100	200	150	15	12	17	25	30	35	55	65	75	50	100	250	10	12	25	20	20	50	48	35	65	60	72
47	feet		5.8	5	7.5	9.6	9.8	10.1	12.5	13.5	14.8	18	23.5	25	4.8	6.3	11	13.5	14	14	14	15.2	15	19	19.5	28	5.3	5.5	6	8.5	7.5	8.5	9.8	9.8	15	20.5	17	40	3.8	4.8	7	8.9	8.5	16.5	17.5	16.8	17.5	19.8	20
48	feet		13	14	24	20	31	37	44	41	67	67	125	121	14	16	26	22	33	27	53	67	78	74	96	64	16	12	15	28	31	32	56	52	77	79	91	90	14	11	16	17	28	27	40	37	65	57	76
49	feet		20	15	8	15	40	20	30	30	40	40	40	50	10	20	20	15	40	30	50	50	40	40	50	40	8	10	20	20	15	20	20	50	40	60	60	70	15	8	15	20	20	20	20	25	100	50	60
50	feet		9	11	15	22	22	25	38	40	70	60	85	95	10	12	15	20	33	28	46	39	72	54	89	90	8	10	15	19	29	30	32	41	38	70	80	90	8	10	21	17	18	39	38	60	44	66	85
51	feet		5	4	12	29	12	28	43	21	44	63	84	97	6	7	13	17	17	31	58	35	72	80	92	74	13	5	12	26	21	18	37	73	50	57	87	97	6	8	17	23	9	15	47	31	37	88	83
52	feet		6	9	8	10	16	10	27	15	28	27	30	58	6	8	11	12	22	20	23	19	22	25	50	30	6	6	10	11	13	16	29	30	28	40	50	58	7	6	13	13	17	19	25	12	25	31	48
53	feet		8	13	12	20	20	35	85	80	70	88	78	190	10	12	20	23	40	23	70	30	72	70	120	250	13	14	15	25	20	30	70	60	100	80	130	190	8	10	27	12	37	20	40	60	50	100	99
54	feet		44	42	48	28	28	70	45	40	87	78	97	110	26	32	35	26	48	59	68	79	96	100	80	65	36	38	25	32	25	52	77	57	30	70	40	95	15	21	48	49	65	77	45	76	88	55	101
55	feet		10	10	20	30	40	15	50	50	50	90	100	150	10	20	10	30	30	30	40	40	50	100	150	150	10	5	20	10	20	20	60	35	30	60	100	100	5	20	20	10	20	40	50	50	50	50	150
56	feet		16	16	32	40	40	65	60	80	85	90	95	120	25	16	25	50	50	50	70	80	85	95	95	100	10	25	25	25	32	40	75	70	110	80	98	120	16	16	25	30	50	55	50	60	95	110	100
57	feet		4	7	7	17	30	27	35	33	50	60	55	70	4	10	7	15	32	30	30	40	25	50	60	70	3	6	22	20	20	35	56	35	60	50	70	85	2	12	11	20	8	20	45	17	65	48	70
58	feet		10	25	35	30	40	30	40	68	165	250	250	300	20	20	35	65	45	125	250	175	275	150	250	300	15	7	15	65	75	90	120	150	175	200	300	350	15	15	20	30	45	75	60	125	150	200	300
59	feet		5	4	13	20	20	20	40	40	40	30	60	60	10	7	15	10	20	30	30	30	50	50	50	60	5	6	7	15	20	20	20	30	40	50	60	60	4	5	6	7	15	12	20	30	50	50	50
60	feet		6	7	10	10	15	14	25	17	23	22	40	32	6	6	8	8	11	13	20	23	20	19	35	55	7	6	11	15	12	14	18	19	32	60	30	55	6	7	9	12	11	12	25	15	20	23	27
61	feet		30	25	40	85	80	125	120	100	150	175	250	250	20	25	40	75	70	100	100	160	220	190	250	350	20	30	70	100	80	120	130	150	225	200	240	250	30	60	50	75	120	140	180	140	150	220	300
62	feet		12	15	20	20	50	50	40	75	175	130	175	300	10	10	25	30	45	45	70	75	80	230	250	300	15	15	25	35	45	60	125	110	80	175	100	200	15	10	20	45	45	75	50	50	100	80	250
63	feet		8	11	15	16	36	40	47	32	90	78	112	135	9	9	14	18	25	42	32	66	58	65	110	160	9	10	15	15	28	34	38	38	32	77	124	130	8	9	14	16	29	22	40	44	56	82	100
64	feet		6	7	12	13	25	25	45	45	60	60	80	100	7	8	9	12	15	25	40	45	50	65	80	130	6	7	12	15	20	30	35	40	40	70	80	100	6	7	12	15	20	30	35	40	40	65	100
65	feet		3	4	5	7	8	10	10	12	13	13	16	20	4	6	6	7	9	8	10	13	14	13	20	30	4	4	6	7	9	10	11	16	18	16	15	25	2	3	5	8	8	12	7	8	10	16	14
66	feet		8	8	15	15	25	20	25	25	30	45	40	40	8	8	10	15	15	25	25	25	30	30	25	40	8	8	10	10	20	25	35	35	40	35	45	100	8	8	15	15	20	25	25	20	25	45	50
67	feet		8	12	12	15	25	20	20	55	50	40	60	60	8	8	15	15	18	20	30	20	30	60	75	60	5	10	16	12	25	25	60	30	45	50	55	80	8	8	8	14	22	20	25	40	25	65	80
68	feet		10	10	10	50	50	50	100	50	100	100	100	1000	10	50	10	20	25	20	50	100	100	100	100	1000	10	10	25	10	50	50	50	500	75	1000	150	150	10	20	15	10	25	50	20	50	50	150	1000
69	feet		15	20	40	40	75	40	110	200	145	150	160	280	10	11	20	30	50	65	165	55	275	200	120	320	10	12	13	25	55	36	80	110	150	165	150	300	10	17	27	20	50	45	100	110	150	120	140
70	feet		8	9	20	19	20	30	32	24	33	32	50	50	7	9	12	18	20	19	26	33	31	39	40	622	8	8	12	18	20	28	32	29	40	45	50	60	7	8	12	15	25	28	27	29	30	42	44
71	feet		7	8	9	10	12	11	15	15	18	17	35	50	6	6	10	13	16	18	16	23	22	15	50	55	7	8	12	12	12	12	22	19	20	25	38	40	6	8	11	11	12	14	14	20	16	40	50
72	feet		7	6	12	20	18	30	35	35	35	25	85	60	7	8	8	9	17	32	35	27	55	60	100	65	5	10	8	12	15	40	22	45	40	55	55	100	7	6	7	8	15	22	45	23	50	40	90
73	feet		8	7	9	15	20	30	15	28	40	50	65	68	6	7	12	15	28	35	65	42	50	45	45	70	5	5	8	11	26	11	35	39	45	55	60	65	6	9	10	15	22	15	32	20	50	40	55
74	feet		9	7	8	12	12	10	13	18	14	13	25	27	7	7	9	9	16	15	18	20	23	16	22	27	6	7	8	8	12	15	27	12	14	20	20	25	5	7	7	9	12	12	14	24	18	20	30
75	feet		30	22	60	25	40	80	60	70	130	150	175	210	9	15	30	60	80	90	90	110	110	112	190	200	18	17	25	50	40	90	90	90	90	95	150	210	10	16	20	50	90	85	75	75	120	100	190
76	feet		8	15	25	40	50	40	90	50	80	125	150	150	8	10	25	30	50	45	75	80	80	100	125	100	8	12	20	30	40	40	75	75	90	50	150	175	10	15	25	40	60	50	100	75	100	100	100
77	feet		5	7	8	10	18	20	20	20	25	25	30	30	7	7	12	10	12	13	18	15	16	20	21	35	5	6	8	12	15	18	18	18	18	20	25	30	6	7	8	10	10	15	18	18	16	20	25
78	feet		9	15	29	32	35	32	61	43	68	86	85	99	14	15	14	27	31	42	62	85	84	85	95	93	12	17	23	26	31	63	41	49	81	89	97	98	10	15	29	26	42	49	86	47	84	86	98
79	feet		15	15	15	20	25	60	60	80	130	130	150	80	10	25	25	20	80	60	70	80	100	120	150	150	15	15	20	20	40	60	50	70	50	120	80	150	10	25	40	30	25	50	70	40	130	75	100
80	feet		2	3	2	5	5	10	3	6	20	40	50	50	2	3	3	8	5	17	11	18	25	30	50	55	2	2	4	12	10	15	13	20	20	45	20	80	2	4	10	5	10	12	7	20	8	10	20
81	feet		10	12	15	25	21	30	44	27	42	41	58	65	10.5	12	16.5	18	17	22	22	33	38	37	45	60	9	12	17	15.5	19	24	26	44	45	50	47	55	10	9.5	14	16	24	24	19	32	36	45	46
82	feet		8	9.5	17	17	26	35	32	47	33	42	48	68	8	7	16	17	17	39	40	36	50	69	92	120	8	9	18	14	22	25	46	37	45	50	80	77	7	9	11	14	29	16	17	52	46	58	58
83	feet		12	15	20	35	35	25	45	50	55	60	100	120	12	18	20	20	25	40	40	60	75	60	80	100	15	12	20	20	25	40	40	60	50	75	90	100	10	15	15	20	25	20	40	45	60	50	80
84	feet		350	30	38	48	48	56	61	64	78.5	76	98	100	31	40	48	51	51	75	55	94	71	101	65	150	21	31	35	56	36	67	72	75	70	82	127	108	25	20	41	43	61	48	78	76	79	85	120
85	feet		10	1	30	40	25	60	40	90	60	75	75	75	12	15	20	25	25	40	45	75	100	60	100	150	15	10	20	25	30	45	40	50	80	100	100	60	10	15	25	40	30	30	60	50	50	50	125
86	feet		12	12	12	18	27	24	23	30	39	34	42	44	7	8	18	20	18	37	26	38	30	40	42	44	9	9	16	14	19	37	30	21	30	40	36	45	8	9	12	18	26	18	34	26	36	34	43
87	feet		5	5	10	10	10	12	15	23	12	15	16	25	5	6	7	10	8	15	23	15	15	16	22	20	5	7	7	12	12	14	10	12	12	25	15	15	6	5	15	15	14	17	24	25	12	10	25
88	feet		20	10	20	30	50	50	80	70	50	30	100	100	10	30	30	20	30	60	20	60	100	100	100	150	20	15	30	30	40	30	50	100	100	100	100	100	10	20	30	30	50	25	40	40	60	80	130
89	feet		10	10	14	16	17.5	20	25	23.5	26	30	29	30	11	9.5	16	16	15.5	20	28	27	22	26.5	28	30	9	10	12	13	17.5	18	19	20	20	21	29	30	6	10	12.5	14	12.5	15	20	17	25	21	22
90	feet		2	5	4	7	10	12	12	3	18	9	6	18	3	3	4	7	9	6	6	6	10	20	15	16	3	4	4	8	7	6	8	6	16	14	8	8	3	4	3	6	8	7	18	7	16	8	18
91	feet		2	2	3	4	5	10	12	11	22	22	28	30	2	3	5	6	11	6	15	11	14	16	29	33	2	2	3	3	5	9	10	10	19	15	30	36	3	5	5	5	12	9	14	10	14	18	33
92	feet		3	2.5	2	5	4	4	7	10	8	8	10	18	2	2	4	5	4	4	5	7	5	12	25	30	2	2	4	1	1	5	7	6	6	5	8.5	15	2	2.5	2	5	7	7	4	6	7	25	30
93	feet		20	20	25	25	70	70	60	75	70	80	100	200	20	20	25	60	40	50	75	85	125	100	100	300	15	20	25	35	30	75	50	80	70	100	250	275	15	15	25	40	35	55	80	70	100	100	200
94	feet		6	10	15	10	18	30	75	30	100	120	104	200	6	12	16	20	80	30	30	150	75	98	180	124	6	10	12	18	20	40	60	40	60	130	160	200	7	14	15	14	32	26	30	48	56	60	150
95	feet		12	15	15	20	25	25	30	35	35	40	45	50	6	10	12	17	25	20	30	30	40	40	50	50	8	8	20	18	30	25	32	35	40	35	47	50	8	10	12	16	25	25	35	32	45	45	50
96	feet		12	15	22	33	28	44	40	55	88	77	111	122	15	22	33	33	22	44	66	55	45	88	77	133	17	22	22	22	33	33	66	55	77	99	122	77	22	13	15	44	35	44	45	77	66	111	111
97	feet		40	50	80	90	100	150	80	150	200	190	200	300	40	40	90	90	150	90	200	200	200	150	300	300	30	80	90	90	140	100	150	200	250	200	200	300	80	90	60	50	120	90	150	100	100	200	200
98	feet		5	5	7	9	10	10	13	12	17	29	20	21	5	5	6	6	9	11	12	13	13	18	19	25	5	5	6	7	10	11	13	14	14	16	28	29	6	5	7	7	11	13	14	15	18	18	21
99	meters		7	9	12	21	10	20	10	20	64	70	70	80	10	5	9	17	21	16	30	24	24	60	70	150	5	12	12	10	21	30	14	30	28	60	70	100	8	12	14	20	9	12	32	40	55	40	50
100	feet		1	1	1	2	2	2	2	3	3	6	6	6	1	1	1	1	2	2	3	2	3	3	7	9	1	1	1	1	1	2	2	3	3	2	3	9	1	1	1	1	2	2	3	2	3	4	4
[truncated: 25 more columns]
