# Supplementary material for: Environment width robustly influences egocentric distance judgments
Source: PLoS One. 2022 Feb 10;17(2):e0263497. doi: 10.1371/journal.pone.0263497 (PMC8830710; doi:10.1371/journal.pone.0263497)
Supplement: S4 File — (CSV) [file pone.0263497.s004.csv]

		Room:	40W	40W	NW	NW	NW-far	NW-far	40W	40W	NW	NW-far	NW-far	40W	40W	NW	NW	NW-far	NW-far	40W	40W	NW	NW	NW-far	NW-far	40W	40W	NW	NW	NW-far	NW-far	40W	40W	NW	NW	NW-far	NW-far	40W	40W	NW	NW	NW-far	NW-far	40W	40W	NW	NW	NW-far	NW-far
		Target distance:	4.2	4.2	4.2	4.2	4.2	4.2	4.8	4.8	4.8	4.8	4.8	6.3	6.3	6.3	6.3	6.3	6.3	7.3	7.3	7.3	7.3	7.3	7.3	9.45	9.45	9.45	9.45	9.45	9.45	10.9	10.9	10.9	10.9	10.9	10.9	14.17	14.17	14.17	14.17	14.17	14.17	16.3	16.3	16.3	16.3	16.3	16.3
Par	Units	Question version:	1	2	1	2	1	2	1	2		1	2	1	2	1	2	1	2	1	2	1	2	1	2	1	2	1	2	1	2	1	2	1	2	1	2	1	2	1	2	1	2	1	2	1	2	1	2
1	feet		30		25			25		40	10	25		50			50	50			25	50			25	50			100	50		50			50	50			100	50			50		100		50	100
2	feet		10		10		12		15		16		12		24		16		18	20			15		20		20	30			29		20		28	35			40		35		30	42			32	35
3	feet		4		5		5			15	10	15		10			30	30		10			25		15	25		15			40	20			40		50		50	30		75			40	30			30
4	feet		8		8			7	12		10		15	30			15	25		25		30		20		75			24	30			75	45		70			50	20		50			100		90	70
5	feet		10		10			10	10		15		12		25	20		25			20	25			25	50			45		27		50	35			30		40		30	50		60		30			50
6	feet			6	6		5		6		5		6		15		13	15			15		10	17			20		18	25		30		30			20		25		45		32	40		20		25
7	feet			15		12		12		15	15	8		45			16		15	23		25			60		45	28			70		60		120		90		90		180		249	80		65			90
8	feet		10			20	10		15		20	20		25		25			15		35		25		45	30			40	60		60			45	40		70			75	60		65		65		70
9	feet			11	9			7		7	10		12		23	15			11		18		24	15			14		60		35		26	45			65	80			30	50		56		100			110
10	feet		6		7			8		8	8		8		15		15	12		15			14	16			18		20		20		22	18			24	28		22			24		28	20			30
11	feet			15		15	15		30		15	25			25	40		30		40		40			55	50			55	55			60	75			65		75		75		60	100		75		80
12	feet		8		20			10	20		15	10		20		20			50		20		30		50		50		100	120			70	60			150	100		40		80			200	70		80
13	feet			8	10		7			8	8	7			10		10		10		15	10		15		35		25		20			30	20		20			30		35		30		40	30		25
14	feet		19			16		12		30	12	19		70		17			23		19	28		24		30			45	38		29		39		36			65	42		50		160			61	65
15	feet		12			10	10		40		25		10	30		30			25		35	25		15			20	35		20			30	30		40		55		40		50		40		50			35
16	feet		20			10		15		25	20	30		30		20			30	40			25		30		50	40		60			45		35	65			75	55			55		65		70		60
17	feet			10		10		6	10		10		12	12		12		12		15		15		15		20			15	20			20		20	20		20			25	25			20	25		30
18	feet			7		12	14		9		15		15	10			13		20		22		28	20		25		20		28		30			40		40	50		65			40		120		30	70
19	feet		12		14			14		7	10		16	18		18		34		30			12		18		28		22	28			42	29		30			30		32	40		45			26		38
20	feet		10			6	10		10		10	10			10		20	10			20		15	15		20			20		20	15			20		25	40			20		30		25		40	30
21	feet		7			17		12	11		11	8			22	18		25		32		21			15		19		210		45	82			45		29	78		79			64	64			72	55
22	feet		18			12	10			20	17		20	45			20		30	45			40	30			35		40		40		45		45	65			65	55			28		70		70		55
23	feet			9	8			8	14		10	14		22			20	19			28		22	21		40		30		55		35		30			44	70		62		50		64		55			80
24	feet			6		6	6		10		8		10	15			12		12	18			15		15		20		18		20		25	21			20		35		25		18	30			35	40
25	feet			11		14		18		27	13		17		34	19		31		26			32	37		44		43			68	48			75	48			58		67	61		62			55		98
26	feet			14	15			20		30	12	20			20		30		20		40	50			30	70			50		40	30			50	50		50			80	44			70		90		70
27	feet		12		9			12	14		13	10			36		18	23		41		22			39		58	42			23		69	40			50	79		35		56		67		50			46
28	meters		5			5	3.5		5		5		6	8			9	7		11		8			18		12		23	15		15			14	20			25	17			18		32		22	24
29	feet			15	15			15	12		15		20		20	20			25	20			20		25		30		30		35		40		25		30	40		50			45		40	30		40
30	meters			1	1		5			30	2	2			20	5			20		2	20			10	10		20			50		100		50		10	50			20	50			20		50	50
31	feet			14.5	20		12.5			22	27.5	11			37		16	38			31		43		25		61		44	35		60		28.5		58		41.5		88		80			84	51			130
32	feet			8	7			6		8	10	9		18			18		15	17		20			27		18	21			22	25		18		25			27		26		25		39		16	33
33	feet			15	10			12	20		16		20	40			20		20		25		20		30	45		30			15	50		45			50		60	60		80			15	50			80
34	feet			24	12		18		25		20	25		50		18		35			45	25		45			57	45		55			50	45		55			55	60			55		80	45			70
35	feet			15	25			10	15		15	15		15		15		50			100		50	50			100	200		100			125	75			200	500		200		250			300		200		100
36	feet		3		3		4			4	4		4		5	5			7	6		7			8	8		7			9	6			6		8		8	7			13	12		8			11
37	feet			5		5	6			8	6		8	25		8		6			10	15		15		30			20		20	40			20		25	30			35	40			60		30		40
38	feet			10	9		10			11	12	13		15			14		18		15	16		18		20		20			22		22	21			22	32		21			25		33		27	28
39	feet		6		7		5		7		9	8			10	14		11			17		15	12		20		22		15		30			25	25		60			34		34	25			37		35
40	feet		5		5			6	3		5	5		8		8		10		12			10	12		15		15		15		15		15		20			20	20			20	22		2		20
41	feet			11		8	9			11	13		11		14	20		18		29			22		25		35	40			40		55		40	50			60		80		60		55	80		60
42	feet		8			6	7		10		9		7		15		16		10		20		22		22	29			26		25		26		23	26		52			22	39			58		43		60
43	feet		15		15		18			20	20		20		30		25	25			45	40		40			50	40		40		60		50		70			80		70		80	70		60			90
44	feet			15		10	15			20	12	20		30		15			20	35		20		40		40		25		40		40		30			50	60			50		50	50			40		60
45	feet		115		20			10		25	10		10	25		25			25		20	25		25			25	25			25	25			50	25			50	50			50	50			50		50
46	feet		20			15		20		35	32		21		15		16		15		46		36	25			70		27		67		45	26			65		70	60		48		70		30		60
47	feet			20		20	10		35		25		20		24		25	25		45		14		55		60		75			90		60		55	100		60		80			100	75			125		135
48	feet		10			15		12		25	50	40			50	45			75	75		85			25	150			50		120	75		100			150		200	150		150		150			150	125
49	feet			18		12		17	15		12	10			40		22	38			38		25	45			55		60	50			65		50	40		60			65	65		70		45		60
50	feet		6			7	10		12		9		9	15		18		20		35			23		23		24	45		40		35			55	40		60		55			60	75		65			95
51	feet			15		8	12		18		12		10		38		15	22			18		32		37		57	50		40			48		46	45		75		65			62		56	46		55
52	feet			18	15			10		12	12	10		18			15		15	30		20			25	65		25			45		15	28			35		35	40			56	50			80	75
53	feet			7	6		7		10		10		9		13	12		12		15			18		18		40		20	19			42		30		22		68		40	50		50		38			45
54	feet			6	16		6			8	12	6			39		24		27		27		34	38			45		47		48	55		39			65		78		58	90			78		64		100
55	feet		11		7		13		75		14		20		21		27		19		29	19		80		29		38		54		38		36			40		80	69			62	180		50		190
56	feet		10			9		9		10	12	11			12	16			13	18		20			17		22		25	25		22			20	30		40			30	40			45	30		35
57	feet			15		15		15	20		15		10	20		10		20		20		25			25		25		25		25	50		25			25	60		30			40	40			30	70
58	feet		15		12			8	15		15	14		20		15			14	20		30			15		40	25			30		30		25	25		40			30	30		40			35	40
59	feet			8		19	9		12		10		10		16		12		20	14			18	20		22			40	55		40			24		30		40		32		60		60	27		62
60	feet		10			10		10		11	10		15	20			25	18			30		20		25		30	60		30		40		40		40		50			60	50		50			50	50
61	feet		10			4		10	10		10		5	35			25	35			330		30	15		40			45		25	45		55			55		75		50		60	45		40		75
62	feet		5		8			10		12	12		15		15		20	18			25	20			40	30			34		25		40	40			30	35			60	90			90		110		65
63	feet		7		7		12			15	10	10		15		18			17		27	25		20			22		25	35			37		20	30		45			35		30		40		40		35
64	feet			10		5	10		10		20	20		15			25		15		15	20		35		35		20			30		20	30		40		45		50		30			45		35		35
65	feet			1		1	1		1		1	2			4	2			3	4			2		4	4			4	6		7			4		5		5		7	8		9		5			7
66	feet			11		9		9	12		12		15	28			30	25		38		28		30		65		60			80	78		62		62			62		68		180		128	128		65
67	feet		4			6	7			10	12	7		15		12		12			20		13	14			20		35		25	40			35		20	70			35	40			25		69	48
68	feet			8	9		8			9	12		10		11	12		9		21			17	17			20		18		19		16		24	25			29	28			37	35		32		36
69	feet		18		11			18		13	14		18		17	18		23			26		20	26		37			33	52		21		32			28		68	72		42			44		38		51
70	feet			15		20		15		15	20	20			20		40		20		25		35	25			30	30		25			35		25	35			40	35		30			45		50		45
71	feet			6	8			6		8	10	6		15		12		10		15		10		12		20			25	20		25			25	20			30	25		30		25			20		30
72	meters		2			2	2		3		2		2		5	5			4	4		5			6		6	7			6	11			8		8	15		14		8		17		14			12
73	feet			10	12		12			15	17	9		25		35		20			40	40		30		35		65			65		20	60		70		45		70		40			95	45			110
74	feet			10	5		10			10	45	5			15		5		20		25	50			40		35		55	25			50		45	55		45			45		55		50	65		75
75	feet		6		7			6	5		7		5		11	8		8		9			13		11	12		12		13			24	21			13	26		21		17			27	21			28
76	feet			7		5	7			12	3		3		15		10	10		15		10		30		7		25			8	12		17		12			45		20	10		17		35			35
77	feet		1.5			7	3		7		8	2		15			10		10	8		9			12	16			15	14		16		13		26		18			18		17		16		20		19
78	feet			10		10	15		15		15	10		30		35		30		30		15		60		20		60			35	60		60			30		80	50		60			80	75		82
79	feet		8			18		10	12		15		8	15			12		25	20			25		30		40	40			25		35		35	50		60			80		50	120		80		90
80	feet		8		5			5		8	13		4	15			8		7		15		15	12		76			180		15		8		12		24	90		87		64		23			45	62
81	feet		8			12	18			10	19	20			18	18		18			16		9		24		29	32		25			18	32		37			22		24		50	54			40	24
82	feet			9		9		9	9		12	9			14		16		10		12		16		24	17			18	22		21		30			24		51	32			30		50	40			68
83	feet		10		8		8		10		10		10		20		10	25			30	15			25		30		25	35			35	30		40			50		30	70			35		40		50
84	feet		8			15	10			15	15	20			20	18			30		20		30	35		45		50			35		50		35	45		50		45		40			55	50		65
85	feet			10	7			15	8		8		9		20	24			12	28		20		15		20		19			50		28	45			25	70			21		30	70			50		70
86	feet		10			15		10	12		15		12	18		15		15			25	25		25			25		24		25	30			25	45			35	32			40		60	40		30
87	feet		6		5.5			4.8		6.2	6.5	6.5			9	10		10		11			15		11		15		19	14			17		16		16	19			25		23	25			23		18
88	feet		9			9	8			8	8		10	14		13		19		17		19		17			29		46	28		28		33			31	51			54	39		72		30		40
89	feet		15		12		10			20	15		10	12			13	20			30	20			45	50		30		25			35		30		40		40	40			50	40			50		100
90	feet			10	5			5	20		13	15		11			30		11	30			30		45	15			50		45		68	76			17		160		60		128	30		55			156
91	feet			10		10		10		10	10	10			10	10			10		15		15	15		15		20		15			30		15		20	30		15			20		30	30			30
92	feet		25		20			35	25		15	15			40	35			35	50		45			40	50			45		65	60		45		45		65			65	75		70			50	65
93	feet			6	6		6		12		9		6		15		10	6			12	15			12		9		24	30			24		25	15		20			35	20			33	18			40
94	feet		12			12	10			15	15	12		20		15			30		15		43	20			20	50			55	60		45			30		70	45			50	50			45	80
95	feet			5		5	5		7		6		6	12			10	10		14			12	10			15		15	15		14		20		15			25	25		20			25		40	30
96	feet			20		20		25	20		15		30		30		18		32		28	30		32			35	36			40	36		42		42			35		30	38			45	40			48
97	feet		20		18		12			40	90	18		24			24	80		100			30		100	200			150	130			400		120		200	170			400		400	140			180	500
98	feet		9		9			6.4		7.5	11.7	11			24	12			17		37		17		25	45		70			37		45	36			41		75	55		34		80			100		125
99	feet			4	5		5		8		5		6	12			7	8		8		9		9			60	25		15		20			15	16		21			20		25		300	22		90
100	feet		7			7		8	8		6	10		10		8		12		10		10			16		12		10		15		15		13		16		18	17			26		26	23		20
101	feet			5		8		7		7	8		8		12		9		12	12		12		12		15		17		12		35			20		30	25			15		25	18		28		30
[truncated: 84 more columns]
