# Supplementary material for: Environment width robustly influences egocentric distance judgments
Source: PLoS One. 2022 Feb 10;17(2):e0263497. doi: 10.1371/journal.pone.0263497 (PMC8830710; doi:10.1371/journal.pone.0263497)
Supplement: S5 File — (CSV) [file pone.0263497.s005.csv]

Linear mixed model fit by maximum likelihood . t-tests use Satterthwaite's method ['lmerModLmerTest']
Formula: Est ~ as.factor(Width) * as.factor(Dist) * as.factor(Group) + (1 | ID)
AIC	BIC	logLik	deviance	df.resid
8783.8	9094.1	-4341.9	8683.8	3612
Scaled residuals:
Min	1Q	Median	3Q	Max
-4.8251	-0.516	-0.0213	0.3919	6.6938
Random effects:
Groups	Name	Variance	Std.Dev.
ID	(Intercept)	0.4037	0.6354
Residual		0.5545	0.7446
Number of obs:	3662	groups: ID	156
Fixed effects:
	Estimate	Std. Error	df	t-value	Pr(>|t|)
(Intercept)	1.17572	0.09546	740.95641	12.316	<0.0000000000000002	***
as.factor(Width)2	-0.61423	0.10331	3502.69013	-5.946	3.02622E-09	***
as.factor(Width)3	-0.68582	0.10283	3502.8799	-6.67	2.96959E-11	***
as.factor(Width)4	-0.63935	0.10331	3502.59668	-6.189	6.75751E-10	***
as.factor(Dist)2	0.24299	0.10281	3502.6812	2.364	0.018152	*
as.factor(Dist)3	0.28203	0.10309	3503.0744	2.736	0.006252	**
as.factor(Dist)4	0.97883	0.10355	3502.5725	9.453	<0.0000000000000002	***
as.factor(Dist)5	1.59861	0.10331	3502.69973	15.474	<0.0000000000000002	***
as.factor(Dist)6	2.75008	0.10308	3502.96195	26.679	<0.0000000000000002	***
as.factor(Group)2	-0.13304	0.17006	736.72618	-0.782	0.434271
as.factor(Width)2:as.factor(Dist)2	-0.03436	0.14573	3502.54049	-0.236	0.813592
as.factor(Width)3:as.factor(Dist)2	0.0268	0.14524	3503.0078	0.185	0.853604
as.factor(Width)4:as.factor(Dist)2	-0.03053	0.14538	3502.53536	-0.21	0.833675
as.factor(Width)2:as.factor(Dist)3	0.63172	0.14633	3503.04593	4.317	1.62478E-05	***
as.factor(Width)3:as.factor(Dist)3	0.7079	0.1454	3502.69667	4.869	1.17305E-06	***
as.factor(Width)4:as.factor(Dist)3	0.65339	0.14572	3502.38915	4.484	7.5597E-06	***
as.factor(Width)2:as.factor(Dist)4	0.37881	0.14592	3502.62197	2.596	0.009467	**
as.factor(Width)3:as.factor(Dist)4	0.52411	0.14573	3502.52623	3.596	0.000327	***
as.factor(Width)4:as.factor(Dist)4	0.61229	0.14627	3502.60122	4.186	2.9083E-05	***
as.factor(Width)2:as.factor(Dist)5	1.08654	0.14612	3502.89101	7.436	1.30103E-13	***
as.factor(Width)3:as.factor(Dist)5	1.22018	0.14576	3502.79592	8.371	<0.0000000000000002	***
as.factor(Width)4:as.factor(Dist)5	1.1801	0.1461	3502.6608	8.077	9.02E-16	***
as.factor(Width)2:as.factor(Dist)6	0.51082	0.14593	3502.68057	3.5	0.00047	***
as.factor(Width)3:as.factor(Dist)6	0.9219	0.14523	3502.68156	6.348	2.4634E-10	***
as.factor(Width)4:as.factor(Dist)6	0.4742	0.14593	3502.64458	3.249	0.001167	**
as.factor(Width)2:as.factor(Group)2	0.0252	0.18448	3502.48572	0.137	0.891357
as.factor(Width)3:as.factor(Group)2	0.08882	0.18421	3502.5443	0.482	0.629713
as.factor(Width)4:as.factor(Group)2	0.10992	0.18385	3502.77492	0.598	0.549969
as.factor(Dist)2:as.factor(Group)2	-0.01293	0.1829	3502.65719	-0.071	0.943633
as.factor(Dist)3:as.factor(Group)2	-0.04123	0.18366	3502.46972	-0.225	0.822372
as.factor(Dist)4:as.factor(Group)2	-0.18408	0.18399	3502.78025	-1	0.317149
as.factor(Dist)5:as.factor(Group)2	-0.21559	0.18378	3502.35201	-1.173	0.240846
as.factor(Dist)6:as.factor(Group)2	-0.55839	0.18305	3502.74628	-3.05	0.002302	**
as.factor(Width)2:as.factor(Dist)2:as.factor(Group)2	0.04915	0.26026	3502.59689	0.189	0.850213
as.factor(Width)3:as.factor(Dist)2:as.factor(Group)2	0.03601	0.25949	3502.67137	0.139	0.889631
as.factor(Width)4:as.factor(Dist)2:as.factor(Group)2	0.02131	0.25968	3503.0771	0.082	0.934592
as.factor(Width)2:as.factor(Dist)3:as.factor(Group)2	0.05717	0.2601	3502.68471	0.22	0.826035
as.factor(Width)3:as.factor(Dist)3:as.factor(Group)2	-0.09701	0.2605	3502.49716	-0.372	0.709626
as.factor(Width)4:as.factor(Dist)3:as.factor(Group)2	-0.10187	0.26023	3502.56017	-0.391	0.695488
as.factor(Width)2:as.factor(Dist)4:as.factor(Group)2	0.09732	0.26033	3502.53213	0.374	0.708562
as.factor(Width)3:as.factor(Dist)4:as.factor(Group)2	0.07656	0.25976	3502.43556	0.295	0.768204
as.factor(Width)4:as.factor(Dist)4:as.factor(Group)2	-0.20436	0.26009	3502.69204	-0.786	0.432083
as.factor(Width)2:as.factor(Dist)5:as.factor(Group)2	-0.22587	0.26046	3502.71763	-0.867	0.385894
as.factor(Width)3:as.factor(Dist)5:as.factor(Group)2	-0.35038	0.26026	3502.68109	-1.346	0.178307
as.factor(Width)4:as.factor(Dist)5:as.factor(Group)2	-0.14676	0.25995	3502.4825	-0.565	0.572395
as.factor(Width)2:as.factor(Dist)6:as.factor(Group)2	-0.2646	0.2594	3502.41597	-1.02	0.307767
as.factor(Width)3:as.factor(Dist)6:as.factor(Group)2	-0.28224	0.259	3502.41547	-1.09	0.275913
as.factor(Width)4:as.factor(Dist)6:as.factor(Group)2	0.16603	0.25895	3502.56501	0.641	0.521471
---
Signif. codes: 0 â***â0.001 â**â0.01 â*â0.05 â.â0.1 â â 1
