# Supplementary material for: Environment width robustly influences egocentric distance judgments
Source: PLoS One. 2022 Feb 10;17(2):e0263497. doi: 10.1371/journal.pone.0263497 (PMC8830710; doi:10.1371/journal.pone.0263497)
Supplement: S6 File — (CSV) [file pone.0263497.s006.csv]

Linear mixed model fit by maximum likelihood . t-tests use Satterthwaite's method ['lmerModLmerTest']
Formula: Est ~ as.factor(Width) * as.factor(Dist) * as.factor(Group) + (1 | ID)
AIC	BIC	logLik	deviance	df.resid
21039.6	21528.7	-10445.8	20891.6	5413
Scaled residuals:
Min	1Q	Median	3Q	Max
-4.3034	-0.492	-0.0184	0.389	10.1121
Random effects:
Groups	Name	Variance	Std.Dev.
ID	(Intercept)	1.453	1.206
Residual		2.415	1.554
Number of obs:	5487	groups: ID	156
Fixed effects:
	Estimate	Std. Error	df	t-value	Pr(>|t|)
(Intercept)	0.615702	0.190708	941.812634	3.229	0.001287	**
as.factor(Width)2	-0.118643	0.213481	5329.228588	-0.556	0.578401
as.factor(Width)3	-0.055022	0.213974	5329.15179	-0.257	0.797078
as.factor(Width)4	-0.121126	0.214005	5329.326958	-0.566	0.57142
as.factor(Dist)2	0.246753	0.214548	5329.548594	1.15	0.250151
as.factor(Dist)3	0.903859	0.214515	5329.360239	4.214	2.55594E-05	***
as.factor(Dist)4	1.400133	0.214007	5329.346813	6.542	6.6179E-11	***
as.factor(Dist)5	2.453159	0.215077	5329.482575	11.406	<0.0000000000000002	***
as.factor(Dist)6	2.82565	0.215095	5329.704215	13.137	<0.0000000000000002	***
as.factor(Dist)7	3.805883	0.216207	5329.896935	17.603	<0.0000000000000002	***
as.factor(Dist)8	4.707196	0.214007	5329.351751	21.995	<0.0000000000000002	***
as.factor(Dist)9	6.533227	0.214011	5329.3941	30.527	<0.0000000000000002	***
as.factor(Group)2	-0.110627	0.341134	950.253077	-0.324	0.745788
as.factor(Width)2:as.factor(Dist)2	0.061772	0.303412	5329.498739	0.204	0.838682
as.factor(Width)3:as.factor(Dist)2	-0.037358	0.303352	5329.253876	-0.123	0.901994
as.factor(Width)4:as.factor(Dist)2	0.026778	0.303027	5329.380148	0.088	0.929588
as.factor(Width)2:as.factor(Dist)3	0.158986	0.303333	5329.138766	0.524	0.60021
as.factor(Width)3:as.factor(Dist)3	0.032988	0.30373	5329.31103	0.109	0.913517
as.factor(Width)4:as.factor(Dist)3	0.091884	0.30375	5329.380176	0.302	0.762284
as.factor(Width)2:as.factor(Dist)4	0.157999	0.303445	5329.612836	0.521	0.602609
as.factor(Width)3:as.factor(Dist)4	0.14052	0.303004	5329.355729	0.464	0.642841
as.factor(Width)4:as.factor(Dist)4	0.061564	0.302652	5329.345088	0.203	0.838818
as.factor(Width)2:as.factor(Dist)5	0.392665	0.303412	5329.447277	1.294	0.195665
as.factor(Width)3:as.factor(Dist)5	0.245196	0.304135	5329.440949	0.806	0.420159
as.factor(Width)4:as.factor(Dist)5	0.622855	0.30452	5329.52534	2.045	0.040868	*
as.factor(Width)2:as.factor(Dist)6	0.813196	0.303393	5329.375211	2.68	0.007377	**
as.factor(Width)3:as.factor(Dist)6	0.667609	0.304472	5329.312986	2.193	0.028374	*
as.factor(Width)4:as.factor(Dist)6	0.88935	0.304516	5329.477672	2.921	0.003509	**
as.factor(Width)2:as.factor(Dist)7	1.013981	0.304159	5329.395998	3.334	0.000863	***
as.factor(Width)3:as.factor(Dist)7	1.63038	0.304528	5329.447423	5.354	8.9739E-08	***
as.factor(Width)4:as.factor(Dist)7	1.930979	0.305304	5329.591219	6.325	2.74287E-10	***
as.factor(Width)2:as.factor(Dist)8	1.037461	0.302277	5329.269166	3.432	0.000603	***
as.factor(Width)3:as.factor(Dist)8	1.371888	0.303735	5329.292672	4.517	6.4156E-06	***
as.factor(Width)4:as.factor(Dist)8	2.258899	0.302993	5329.255171	7.455	1.04E-13	***
as.factor(Width)2:as.factor(Dist)9	0.993433	0.302982	5329.202095	3.279	0.001049	**
as.factor(Width)3:as.factor(Dist)9	1.748219	0.30333	5329.166116	5.763	8.70479E-09	***
as.factor(Width)4:as.factor(Dist)9	2.930033	0.303348	5329.222331	9.659	<0.0000000000000002	***
as.factor(Width)2:as.factor(Group)2	0.064034	0.383781	5329.219321	0.167	0.867494
as.factor(Width)3:as.factor(Group)2	-0.007329	0.384056	5329.195497	-0.019	0.984775
as.factor(Width)4:as.factor(Group)2	0.09277	0.384082	5329.30228	0.242	0.809149
as.factor(Dist)2:as.factor(Group)2	0.01117	0.381648	5329.394245	0.029	0.976652
as.factor(Dist)3:as.factor(Group)2	-0.080905	0.384366	5329.312684	-0.21	0.833294
as.factor(Dist)4:as.factor(Group)2	-0.248887	0.384165	5329.552839	-0.648	0.517101
as.factor(Dist)5:as.factor(Group)2	-0.412724	0.383337	5329.540549	-1.077	0.28168
as.factor(Dist)6:as.factor(Group)2	-0.298809	0.38469	5329.420354	-0.777	0.437339
as.factor(Dist)7:as.factor(Group)2	-0.590255	0.382583	5329.506335	-1.543	0.122935
as.factor(Dist)8:as.factor(Group)2	-0.661133	0.382727	5329.435903	-1.727	0.084149	.
as.factor(Dist)9:as.factor(Group)2	-1.484049	0.381347	5329.34533	-3.892	0.000101	***
as.factor(Width)2:as.factor(Dist)2:as.factor(Group)2	-0.04902	0.542685	5329.425894	-0.09	0.928029
as.factor(Width)3:as.factor(Dist)2:as.factor(Group)2	0.03662	0.541629	5329.264053	0.068	0.946098
as.factor(Width)4:as.factor(Dist)2:as.factor(Group)2	-0.055271	0.541382	5329.153948	-0.102	0.918687
as.factor(Width)2:as.factor(Dist)3:as.factor(Group)2	-0.113736	0.545554	5329.195666	-0.208	0.834864
as.factor(Width)3:as.factor(Dist)3:as.factor(Group)2	0.101393	0.542859	5329.358755	0.187	0.851844
as.factor(Width)4:as.factor(Dist)3:as.factor(Group)2	-0.084063	0.542947	5329.575591	-0.155	0.876963
as.factor(Width)2:as.factor(Dist)4:as.factor(Group)2	-0.003718	0.542742	5329.499836	-0.007	0.994534
as.factor(Width)3:as.factor(Dist)4:as.factor(Group)2	0.012828	0.54348	5329.518213	0.024	0.98117
as.factor(Width)4:as.factor(Dist)4:as.factor(Group)2	0.002195	0.544175	5329.304746	0.004	0.996781
as.factor(Width)2:as.factor(Dist)5:as.factor(Group)2	-0.002834	0.542573	5329.231541	-0.005	0.995832
as.factor(Width)3:as.factor(Dist)5:as.factor(Group)2	0.060969	0.542063	5329.306383	0.112	0.91045
as.factor(Width)4:as.factor(Dist)5:as.factor(Group)2	-0.353894	0.54541	5329.743982	-0.649	0.516457
as.factor(Width)2:as.factor(Dist)6:as.factor(Group)2	-0.145303	0.542671	5329.378846	-0.268	0.788898
as.factor(Width)3:as.factor(Dist)6:as.factor(Group)2	-0.34372	0.543275	5329.359296	-0.633	0.526969
as.factor(Width)4:as.factor(Dist)6:as.factor(Group)2	-0.367959	0.543376	5329.605888	-0.677	0.498326
as.factor(Width)2:as.factor(Dist)7:as.factor(Group)2	-0.029001	0.542072	5329.267625	-0.053	0.957336
as.factor(Width)3:as.factor(Dist)7:as.factor(Group)2	-0.570151	0.541305	5329.233355	-1.053	0.292256
as.factor(Width)4:as.factor(Dist)7:as.factor(Group)2	-0.612483	0.541748	5329.30574	-1.131	0.258287
as.factor(Width)2:as.factor(Dist)8:as.factor(Group)2	-0.116525	0.541992	5329.275359	-0.215	0.82978
as.factor(Width)3:as.factor(Dist)8:as.factor(Group)2	-0.028185	0.541832	5329.230156	-0.052	0.958516
as.factor(Width)4:as.factor(Dist)8:as.factor(Group)2	-1.449337	0.541422	5329.243543	-2.677	0.007453	**
as.factor(Width)2:as.factor(Dist)9:as.factor(Group)2	-0.465176	0.541414	5329.212675	-0.859	0.390276
as.factor(Width)3:as.factor(Dist)9:as.factor(Group)2	-0.728946	0.540632	5329.144237	-1.348	0.177612
as.factor(Width)4:as.factor(Dist)9:as.factor(Group)2	-0.711472	0.540648	5329.188392	-1.316	0.188244
---
Signif. codes: 0 â***â0.001 â**â0.01 â*â0.05 â.â0.1 â â1
