# Supplementary material for: Environment width robustly influences egocentric distance judgments
Source: PLoS One. 2022 Feb 10;17(2):e0263497. doi: 10.1371/journal.pone.0263497 (PMC8830710; doi:10.1371/journal.pone.0263497)
Supplement: S7 File — (CSV) [file pone.0263497.s007.csv]

Linear mixed model fit by maximum likelihood . t-tests use Satterthwaite's method ['lmerModLmerTest']
Formula: Est ~ as.factor(Width) * as.factor(Dist) * as.factor(Group) + (1 | ID)
AIC	BIC	logLik	deviance	df.resid
56455.8	57259.7	-28113.9	56227.8	8418
Scaled residuals:
Min	1Q	Median	3Q	Max
-4.9902	-0.3572	0.0213	0.287	13.3497
Random effects:
Groups	Name	Variance	Std.Dev.
ID	(Intercept)	12.81	3.579
Residual		40.41	6.357
Number of obs:	8532	groups: ID	156
Fixed effects:
	Estimate	Std. Error	df	t-value	Pr(>|t|)
(Intercept)	0.5640862	0.7104618	2111.004806	0.794	0.427301
as.factor(Width)2	0.0002834	0.8839429	8374.987148	0	0.999744
as.factor(Width)3	-0.1559687	0.8796058	8374.909181	-0.177	0.859264
as.factor(Width)4	-0.0170506	0.8796125	8374.941013	-0.019	0.984535
as.factor(Dist)2	0.34094	0.875443	8374.994093	0.389	0.696954
as.factor(Dist)3	1.0280706	0.875443	8374.994094	1.174	0.240291
as.factor(Dist)4	1.4241623	0.879622	8374.99108	1.619	0.105472
as.factor(Dist)5	2.5831894	0.8797127	8375.244589	2.936	0.003329	**
as.factor(Dist)6	2.949211	0.8796182	8374.970223	3.353	0.000803	***
as.factor(Dist)7	4.6891687	0.8797002	8375.177853	5.33	1.0054E-07	***
as.factor(Dist)8	4.916283	0.8818791	8375.254209	5.575	2.55539E-08	***
as.factor(Dist)9	6.8931678	0.8797077	8375.221113	7.836	5.23E-15	***
as.factor(Dist)10	8.2425061	0.8797124	8375.244118	9.37	<0.0000000000000002	***
as.factor(Dist)11	9.4229638	0.8797124	8375.244117	10.711	<0.0000000000000002	***
as.factor(Dist)12	11.6311645	0.8841237	8375.480479	13.156	<0.0000000000000002	***
as.factor(Dist)13	16.4479307	0.8841222	8375.473575	18.604	<0.0000000000000002	***
as.factor(Dist)14	29.3354088	0.875436	8374.957053	33.509	<0.0000000000000002	***
as.factor(Group)2	-0.2168249	1.2754378	2152.982239	-0.17	0.865026
as.factor(Width)2:as.factor(Dist)2	-0.2221738	1.244033	8374.899344	-0.179	0.858263
as.factor(Width)3:as.factor(Dist)2	0.0691333	1.2424191	8374.814493	0.056	0.955627
as.factor(Width)4:as.factor(Dist)2	-0.1439493	1.2410146	8374.965704	-0.116	0.907661
as.factor(Width)2:as.factor(Dist)3	0.1577453	1.2501957	8374.955446	0.126	0.899595
as.factor(Width)3:as.factor(Dist)3	0.1435326	1.2424729	8374.899874	0.116	0.908034
as.factor(Width)4:as.factor(Dist)3	-0.0882109	1.240952	8374.842098	-0.071	0.943333
as.factor(Width)2:as.factor(Dist)4	0.0107666	1.2469736	8374.882463	0.009	0.993111
as.factor(Width)3:as.factor(Dist)4	0.1768041	1.2439713	8374.986982	0.142	0.886982
as.factor(Width)4:as.factor(Dist)4	-0.1262388	1.2424775	8374.917584	-0.102	0.919075
as.factor(Width)2:as.factor(Dist)5	0.4900646	1.2469689	8374.867449	0.393	0.694326
as.factor(Width)3:as.factor(Dist)5	0.255539	1.248606	8375.148244	0.205	0.837843
as.factor(Width)4:as.factor(Dist)5	0.2935487	1.2439614	8374.947606	0.236	0.813455
as.factor(Width)2:as.factor(Dist)6	0.5754882	1.2486162	8375.188584	0.461	0.644882
as.factor(Width)3:as.factor(Dist)6	0.5872785	1.2469549	8374.918308	0.471	0.637674
as.factor(Width)4:as.factor(Dist)6	0.5572157	1.248664	8375.244599	0.446	0.655429
as.factor(Width)2:as.factor(Dist)7	0.7056432	1.2484692	8374.873998	0.565	0.571948
as.factor(Width)3:as.factor(Dist)7	0.686081	1.2440164	8375.042338	0.552	0.581302
as.factor(Width)4:as.factor(Dist)7	0.432517	1.2486512	8375.19938	0.346	0.72906
as.factor(Width)2:as.factor(Dist)8	1.3803342	1.2486252	8375.124713	1.105	0.268982
as.factor(Width)3:as.factor(Dist)8	1.6359266	1.2471251	8375.212243	1.312	0.189638
as.factor(Width)4:as.factor(Dist)8	1.2092601	1.245568	8375.118707	0.971	0.331651
as.factor(Width)2:as.factor(Dist)9	0.9723426	1.247022	8374.95416	0.78	0.435571
as.factor(Width)3:as.factor(Dist)9	1.6832925	1.2454852	8375.031729	1.352	0.176567
as.factor(Width)4:as.factor(Dist)9	2.5126054	1.243967	8374.970046	2.02	0.043433	*
as.factor(Width)2:as.factor(Dist)10	0.9312009	1.2470251	8374.967126	0.747	0.455243
as.factor(Width)3:as.factor(Dist)10	1.257646	1.2454895	8375.046432	1.01	0.312639
as.factor(Width)4:as.factor(Dist)10	2.4523768	1.245492	8375.054494	1.969	0.048986	*
as.factor(Width)2:as.factor(Dist)11	1.8013415	1.2500241	8374.975061	1.441	0.149609
as.factor(Width)3:as.factor(Dist)11	2.3607465	1.2454171	8374.886758	1.896	0.058054	.
as.factor(Width)4:as.factor(Dist)11	4.6813255	1.2470359	8375.105936	3.754	0.000175	***
as.factor(Width)2:as.factor(Dist)12	0.943097	1.251587	8375.016226	0.754	0.451158
as.factor(Width)3:as.factor(Dist)12	2.6218787	1.2484776	8374.906598	2.1	0.035753	*
as.factor(Width)4:as.factor(Dist)12	6.2030799	1.2471434	8375.178286	4.974	6.69476E-07	***
as.factor(Width)2:as.factor(Dist)13	2.0602283	1.251668	8375.205832	1.646	0.099804	.
as.factor(Width)3:as.factor(Dist)13	3.6203213	1.2500747	8375.052998	2.896	0.003788	**
as.factor(Width)4:as.factor(Dist)13	6.6731663	1.2485299	8374.982789	5.345	9.28901E-08	***
as.factor(Width)2:as.factor(Dist)14	-0.3417842	1.2440369	8374.909306	-0.275	0.783524
as.factor(Width)3:as.factor(Dist)14	2.4746584	1.2409573	8374.865322	1.994	0.046168	*
as.factor(Width)4:as.factor(Dist)14	6.2833067	1.242422	8374.824904	5.057	4.34243E-07	***
as.factor(Width)2:as.factor(Group)2	0.0454766	1.5814985	8374.75662	0.029	0.97706
as.factor(Width)3:as.factor(Group)2	0.265819	1.5852981	8375.121206	0.168	0.866841
as.factor(Width)4:as.factor(Group)2	0.0160037	1.5792851	8374.995035	0.01	0.991915
as.factor(Dist)2:as.factor(Group)2	0.0899018	1.5769685	8375.016213	0.057	0.954539
as.factor(Dist)3:as.factor(Group)2	-0.1148938	1.5711722	8374.88339	-0.073	0.941707
as.factor(Dist)4:as.factor(Group)2	-0.2044214	1.5853035	8375.137418	-0.129	0.897402
as.factor(Dist)5:as.factor(Group)2	-0.5174259	1.5735553	8374.962064	-0.329	0.742295
as.factor(Dist)6:as.factor(Group)2	-0.1908886	1.5681515	8375.062778	-0.122	0.903117
as.factor(Dist)7:as.factor(Group)2	-0.7687157	1.5681975	8375.128103	-0.49	0.624012
as.factor(Dist)8:as.factor(Group)2	-0.6848096	1.5694208	8375.152296	-0.436	0.662597
as.factor(Dist)9:as.factor(Group)2	-1.3406658	1.5682017	8375.141719	-0.855	0.392627
as.factor(Dist)10:as.factor(Group)2	-2.4302718	1.5737884	8375.305181	-1.544	0.122573
as.factor(Dist)11:as.factor(Group)2	-2.1371778	1.5737821	8375.288354	-1.358	0.174504
as.factor(Dist)12:as.factor(Group)2	-3.4886258	1.5706832	8375.224192	-2.221	0.026372	*
as.factor(Dist)13:as.factor(Group)2	-4.1533267	1.5706824	8375.222002	-2.644	0.008202	**
as.factor(Dist)14:as.factor(Group)2	-11.7646145	1.5713957	8375.199431	-7.487	7.778E-14	***
as.factor(Width)2:as.factor(Dist)2:as.factor(Group)2	0.0528455	2.2292573	8374.79339	0.024	0.981088
as.factor(Width)3:as.factor(Dist)2:as.factor(Group)2	-0.3247553	2.2329147	8375.094373	-0.145	0.884367
as.factor(Width)4:as.factor(Dist)2:as.factor(Group)2	-0.0381083	2.2278757	8375.099209	-0.017	0.986353
as.factor(Width)2:as.factor(Dist)3:as.factor(Group)2	-0.1574863	2.2248404	8374.839614	-0.071	0.94357
as.factor(Width)3:as.factor(Dist)3:as.factor(Group)2	-0.3592321	2.2287119	8374.926377	-0.161	0.871953
as.factor(Width)4:as.factor(Dist)3:as.factor(Group)2	0.2001388	2.2278402	8375.059866	0.09	0.92842
as.factor(Width)2:as.factor(Dist)4:as.factor(Group)2	0.0343326	2.235156	8374.847969	0.015	0.987745
as.factor(Width)3:as.factor(Dist)4:as.factor(Group)2	-0.0965292	2.2421197	8375.298537	-0.043	0.965661
as.factor(Width)4:as.factor(Dist)4:as.factor(Group)2	0.1209039	2.2290266	8375.078125	0.054	0.956745
as.factor(Width)2:as.factor(Dist)5:as.factor(Group)2	0.0593524	2.2269601	8374.872834	0.027	0.978738
as.factor(Width)3:as.factor(Dist)5:as.factor(Group)2	-0.0718018	2.2283679	8375.096674	-0.032	0.974296
as.factor(Width)4:as.factor(Dist)5:as.factor(Group)2	0.0202232	2.2252679	8374.871971	0.009	0.992749
as.factor(Width)2:as.factor(Dist)6:as.factor(Group)2	-0.2868155	2.2200028	8374.821711	-0.129	0.897206
as.factor(Width)3:as.factor(Dist)6:as.factor(Group)2	-0.2491778	2.223499	8374.934022	-0.112	0.910774
as.factor(Width)4:as.factor(Dist)6:as.factor(Group)2	-0.3431927	2.2241105	8375.030934	-0.154	0.877372
as.factor(Width)2:as.factor(Dist)7:as.factor(Group)2	-0.1039256	2.2199201	8374.722106	-0.047	0.962662
as.factor(Width)3:as.factor(Dist)7:as.factor(Group)2	-0.4874275	2.2257854	8375.032464	-0.219	0.826662
as.factor(Width)4:as.factor(Dist)7:as.factor(Group)2	0.0601136	2.2201668	8374.95336	0.027	0.9784
as.factor(Width)2:as.factor(Dist)8:as.factor(Group)2	-0.8752126	2.2200079	8374.801487	-0.394	0.693415
as.factor(Width)3:as.factor(Dist)8:as.factor(Group)2	-0.6813606	2.2235944	8375.026505	-0.306	0.75929
as.factor(Width)4:as.factor(Dist)8:as.factor(Group)2	-0.2889969	2.2184342	8374.927528	-0.13	0.896355
as.factor(Width)2:as.factor(Dist)9:as.factor(Group)2	-0.5138952	2.223049	8374.819087	-0.231	0.817191
as.factor(Width)3:as.factor(Dist)9:as.factor(Group)2	-1.3954204	2.2226751	8374.969649	-0.628	0.530145
as.factor(Width)4:as.factor(Dist)9:as.factor(Group)2	-1.492285	2.2175357	8374.880572	-0.673	0.500999
as.factor(Width)2:as.factor(Dist)10:as.factor(Group)2	0.3818292	2.2230507	8374.82317	0.172	0.863631
as.factor(Width)3:as.factor(Dist)10:as.factor(Group)2	0.5312775	2.2266101	8375.041408	0.239	0.811419
as.factor(Width)4:as.factor(Dist)10:as.factor(Group)2	-0.4981071	2.2223352	8374.978477	-0.224	0.822656
as.factor(Width)2:as.factor(Dist)11:as.factor(Group)2	-0.2095198	2.228666	8374.892742	-0.094	0.925102
as.factor(Width)3:as.factor(Dist)11:as.factor(Group)2	0.3117948	2.2303545	8374.922248	0.14	0.888824
as.factor(Width)4:as.factor(Dist)11:as.factor(Group)2	-1.0107462	2.2231968	8374.987104	-0.455	0.649383
as.factor(Width)2:as.factor(Dist)12:as.factor(Group)2	-0.343728	2.2256129	8374.839036	-0.154	0.877265
as.factor(Width)3:as.factor(Dist)12:as.factor(Group)2	-0.4830501	2.2282899	8375.004605	-0.217	0.828385
as.factor(Width)4:as.factor(Dist)12:as.factor(Group)2	-1.8887733	2.2273479	8375.062399	-0.848	0.396467
as.factor(Width)2:as.factor(Dist)13:as.factor(Group)2	-1.1038862	2.2217207	8374.827759	-0.497	0.6193
as.factor(Width)3:as.factor(Dist)13:as.factor(Group)2	-0.8605757	2.2252501	8374.976507	-0.387	0.698964
as.factor(Width)4:as.factor(Dist)13:as.factor(Group)2	-2.9582724	2.2240392	8374.955997	-1.33	0.18351
as.factor(Width)2:as.factor(Dist)14:as.factor(Group)2	-0.3180967	2.2213718	8374.797171	-0.143	0.886137
as.factor(Width)3:as.factor(Dist)14:as.factor(Group)2	1.0437867	2.2240742	8374.977783	0.469	0.638858
as.factor(Width)4:as.factor(Dist)14:as.factor(Group)2	-1.8495865	2.2245551	8374.973287	-0.831	0.405748
---
Signif. codes: 0 â***â0.001 â**â0.01 â*â0.05 â.â0.1 â â1
