# Supplementary material for: Environment width robustly influences egocentric distance judgments
Source: PLoS One. 2022 Feb 10;17(2):e0263497. doi: 10.1371/journal.pone.0263497 (PMC8830710; doi:10.1371/journal.pone.0263497)
Supplement: S8 File — (CSV) [file pone.0263497.s008.csv]

Linear mixed model fit by maximum likelihood . t-tests use Satterthwaite's method ['lmerModLmerTest']
Formula: Est ~ as.factor(Depth) * as.factor(Width) * as.factor(Dist) * as.factor(Group) + (1 | ID)
AIC	BIC	logLik	deviance	df.resid
25480.8	26546.9	-12594.4	25188.8	10817
Scaled residuals:
Min	1Q	Median	3Q	Max
-5.2558	-0.528	-0.0322	0.3894	11.1545
Random effects:
Groups	Name	Variance	Std.Dev.
ID	(Intercept)	0.3812	0.6174
Residual		0.5511	0.7424
Number of obs:	10963	groups: ID	156
Fixed effects:
	Estimate	Std. Error	df	t-value	Pr(>|t|)
(Intercept)	1.1825193	0.0941534	892.7629471	12.559	<0.0000000000000002	***
as.factor(Depth)2	-0.5787955	0.1024721	10805.69381	-5.648	1.66118E-08	***
as.factor(Depth)3	-0.6291086	0.1027174	10805.73152	-6.125	9.40414E-10	***
as.factor(Width)2	-0.6231322	0.1029694	10805.83745	-6.052	1.48146E-09	***
as.factor(Width)3	-0.6930951	0.1024824	10805.8393	-6.763	1.42083E-11	***
as.factor(Width)4	-0.6410037	0.1029668	10805.77141	-6.225	4.98333E-10	***
as.factor(Dist)2	0.2386758	0.1024751	10805.7705	2.329	0.019872	*
as.factor(Dist)3	0.2684953	0.1027303	10805.94531	2.614	0.008972	**
as.factor(Dist)4	0.9707934	0.1032146	10805.78992	9.406	<0.0000000000000002	***
as.factor(Dist)5	1.5874944	0.1029692	10805.83535	15.417	<0.0000000000000002	***
as.factor(Dist)6	2.7427288	0.1027271	10805.86533	26.699	<0.0000000000000002	***
as.factor(Group)2	-0.1388382	0.1677273	887.3230398	-0.828	0.408028
as.factor(Depth)2:as.factor(Width)2	0.516567	0.1449265	10805.79832	3.564	0.000366	***
as.factor(Depth)3:as.factor(Width)2	0.5874836	0.1458052	10805.8269	4.029	5.63419E-05	***
as.factor(Depth)2:as.factor(Width)3	0.6137559	0.1447481	10805.75171	4.24	2.25212E-05	***
as.factor(Depth)3:as.factor(Width)3	0.6507791	0.1451031	10805.81614	4.485	7.36861E-06	***
as.factor(Depth)2:as.factor(Width)4	0.5241041	0.1450926	10805.74465	3.612	0.000305	***
as.factor(Depth)3:as.factor(Width)4	0.6002897	0.145435	10805.70842	4.128	3.69405E-05	***
as.factor(Depth)2:as.factor(Dist)2	-0.0240599	0.1449195	10805.72999	-0.166	0.868142
as.factor(Depth)3:as.factor(Dist)2	0.0731616	0.1447425	10805.71068	0.505	0.613246
as.factor(Depth)2:as.factor(Dist)3	0.5923297	0.1450931	10805.75174	4.082	4.4892E-05	***
as.factor(Depth)3:as.factor(Dist)3	0.7304726	0.1449143	10805.6938	5.041	4.71291E-07	***
as.factor(Depth)2:as.factor(Dist)4	0.41555	0.1452752	10805.80769	2.86	0.004239	**
as.factor(Depth)3:as.factor(Dist)4	0.3846849	0.1456097	10805.69925	2.642	0.008256	**
as.factor(Depth)2:as.factor(Dist)5	0.8178271	0.1454513	10805.82546	5.623	1.92678E-08	***
as.factor(Depth)3:as.factor(Dist)5	0.778265	0.1454565	10805.91157	5.351	8.95034E-08	***
as.factor(Depth)2:as.factor(Dist)6	0.0162512	0.1452783	10805.80535	0.112	0.910935
as.factor(Depth)3:as.factor(Dist)6	0.0895542	0.145272	10805.81131	0.616	0.537605
as.factor(Width)2:as.factor(Dist)2	-0.0265599	0.1452646	10805.73646	-0.183	0.854929
as.factor(Width)3:as.factor(Dist)2	0.0328681	0.1447537	10805.8581	0.227	0.82038
as.factor(Width)4:as.factor(Dist)2	-0.0296264	0.1449198	10805.73427	-0.204	0.838019
as.factor(Width)2:as.factor(Dist)3	0.6508015	0.1458177	10805.93217	4.463	8.15942E-06	***
as.factor(Width)3:as.factor(Dist)3	0.7178969	0.144924	10805.81125	4.954	7.39523E-07	***
as.factor(Width)4:as.factor(Dist)3	0.6614043	0.1452587	10805.69067	4.553	5.33918E-06	***
as.factor(Width)2:as.factor(Dist)4	0.3856332	0.1454454	10805.77758	2.651	0.008028	**
as.factor(Width)3:as.factor(Dist)4	0.531034	0.1452671	10805.72461	3.656	0.000258	***
as.factor(Width)4:as.factor(Dist)4	0.6188147	0.1457932	10805.7929	4.244	2.20941E-05	***
as.factor(Width)2:as.factor(Dist)5	1.1008432	0.1456304	10805.95141	7.559	4.3854E-14	***
as.factor(Width)3:as.factor(Dist)5	1.2299468	0.1452771	10805.84526	8.466	<0.0000000000000002	***
as.factor(Width)4:as.factor(Dist)5	1.1837881	0.1456193	10805.81208	8.129	4.79E-16	***
as.factor(Width)2:as.factor(Dist)6	0.5196426	0.1454474	10805.81493	3.573	0.000355	***
as.factor(Width)3:as.factor(Dist)6	0.9270762	0.1447527	10805.77892	6.405	1.57078E-10	***
as.factor(Width)4:as.factor(Dist)6	0.4755224	0.1454459	10805.78663	3.269	0.001081	**
as.factor(Depth)2:as.factor(Group)2	0.0432772	0.1829344	10805.64342	0.237	0.812993
as.factor(Depth)3:as.factor(Group)2	-0.0005521	0.183748	10805.70788	-0.003	0.997603
as.factor(Width)2:as.factor(Group)2	0.0340194	0.1838885	10805.73668	0.185	0.853232
as.factor(Width)3:as.factor(Group)2	0.099882	0.1836167	10805.74142	0.544	0.586473
as.factor(Width)4:as.factor(Group)2	0.1118985	0.183238	10805.86394	0.611	0.541429
as.factor(Dist)2:as.factor(Group)2	-0.0096222	0.1823108	10805.81364	-0.053	0.957909
as.factor(Dist)3:as.factor(Group)2	-0.0276953	0.1830792	10805.72273	-0.151	0.879762
as.factor(Dist)4:as.factor(Group)2	-0.1770264	0.1833779	10805.87574	-0.965	0.334384
as.factor(Dist)5:as.factor(Group)2	-0.2044744	0.1832134	10805.6883	-1.116	0.264428
as.factor(Dist)6:as.factor(Group)2	-0.5520426	0.1824525	10805.84364	-3.026	0.002487	**
as.factor(Depth)2:as.factor(Width)2:as.factor(Dist)2	0.0980112	0.2051953	10805.75436	0.478	0.63291
as.factor(Depth)3:as.factor(Width)2:as.factor(Dist)2	-0.0659741	0.2054406	10805.71429	-0.321	0.748115
as.factor(Depth)2:as.factor(Width)3:as.factor(Dist)2	-0.0212851	0.2048268	10805.7821	-0.104	0.917237
as.factor(Depth)3:as.factor(Width)3:as.factor(Dist)2	-0.1186819	0.2049436	10805.74724	-0.579	0.562537
as.factor(Depth)2:as.factor(Width)4:as.factor(Dist)2	0.0782718	0.2048155	10805.66682	0.382	0.702352
as.factor(Depth)3:as.factor(Width)4:as.factor(Dist)2	-0.0532691	0.2049428	10805.70561	-0.26	0.794929
as.factor(Depth)2:as.factor(Width)2:as.factor(Dist)3	-0.503894	0.2055726	10805.75667	-2.451	0.014255	*
as.factor(Depth)3:as.factor(Width)2:as.factor(Dist)3	-0.6929211	0.2063354	10805.7947	-3.358	0.000787	***
as.factor(Depth)2:as.factor(Width)3:as.factor(Dist)3	-0.6608602	0.2050682	10805.74702	-3.223	0.001274	**
as.factor(Depth)3:as.factor(Width)3:as.factor(Dist)3	-0.7855762	0.2050704	10805.7445	-3.831	0.000128	***
as.factor(Depth)2:as.factor(Width)4:as.factor(Dist)3	-0.5809062	0.2053132	10805.73178	-2.829	0.004673	**
as.factor(Depth)3:as.factor(Width)4:as.factor(Dist)3	-0.7744096	0.2051834	10805.69209	-3.774	0.000161	***
as.factor(Depth)2:as.factor(Width)2:as.factor(Dist)4	-0.2779124	0.2053547	10806.02792	-1.353	0.175979
as.factor(Depth)3:as.factor(Width)2:as.factor(Dist)4	-0.330248	0.2058067	10805.70086	-1.605	0.1086
as.factor(Depth)2:as.factor(Width)3:as.factor(Dist)4	-0.3707127	0.2050614	10805.68905	-1.808	0.070663	.
as.factor(Depth)3:as.factor(Width)3:as.factor(Dist)4	-0.498458	0.205442	10805.76519	-2.426	0.015271	*
as.factor(Depth)2:as.factor(Width)4:as.factor(Dist)4	-0.5351795	0.2053211	10805.77319	-2.607	0.009159	**
as.factor(Depth)3:as.factor(Width)4:as.factor(Dist)4	-0.6818088	0.2056891	10805.7821	-3.315	0.00092	***
as.factor(Depth)2:as.factor(Width)2:as.factor(Dist)5	-0.6873854	0.2054754	10806.01081	-3.345	0.000825	***
as.factor(Depth)3:as.factor(Width)2:as.factor(Dist)5	-0.479261	0.2059466	10805.84523	-2.327	0.019978	*
as.factor(Depth)2:as.factor(Width)3:as.factor(Dist)5	-0.9315535	0.2054483	10805.78344	-4.534	5.84313E-06	***
as.factor(Depth)3:as.factor(Width)3:as.factor(Dist)5	-1.0484786	0.2058355	10805.88778	-5.094	3.56935E-07	***
as.factor(Depth)2:as.factor(Width)4:as.factor(Dist)5	-0.5521676	0.2058279	10805.88032	-2.683	0.007315	**
as.factor(Depth)3:as.factor(Width)4:as.factor(Dist)5	-0.7355383	0.205687	10805.7836	-3.576	0.00035	***
as.factor(Depth)2:as.factor(Width)2:as.factor(Dist)6	0.3424666	0.2053277	10805.79968	1.668	0.095364	.
as.factor(Depth)3:as.factor(Width)2:as.factor(Dist)6	0.0819298	0.2059516	10805.84928	0.398	0.690777
as.factor(Depth)2:as.factor(Width)3:as.factor(Dist)6	-0.2188995	0.2052024	10805.75367	-1.067	0.286109
as.factor(Depth)3:as.factor(Width)3:as.factor(Dist)6	-0.3962891	0.2053251	10805.76908	-1.93	0.053626	.
as.factor(Depth)2:as.factor(Width)4:as.factor(Dist)6	0.4391811	0.2056921	10805.76366	2.135	0.032772	*
as.factor(Depth)3:as.factor(Width)4:as.factor(Dist)6	0.0587425	0.2059467	10805.8186	0.285	0.775472
as.factor(Depth)2:as.factor(Width)2:as.factor(Group)2	0.024994	0.2596702	10805.72762	0.096	0.923322
as.factor(Depth)3:as.factor(Width)2:as.factor(Group)2	0.0473891	0.2606233	10805.70902	0.182	0.85572
as.factor(Depth)2:as.factor(Width)3:as.factor(Group)2	-0.0758367	0.2595564	10805.66121	-0.292	0.770156
as.factor(Depth)3:as.factor(Width)3:as.factor(Group)2	-0.0494112	0.2607574	10805.84201	-0.189	0.849711
as.factor(Depth)2:as.factor(Width)4:as.factor(Group)2	-0.0106058	0.2593046	10805.7912	-0.041	0.967376
as.factor(Depth)3:as.factor(Width)4:as.factor(Group)2	-0.0991744	0.2599726	10805.79684	-0.381	0.702854
as.factor(Depth)2:as.factor(Dist)2:as.factor(Group)2	0.0498411	0.2578021	10805.655	0.193	0.846703
as.factor(Depth)3:as.factor(Dist)2:as.factor(Group)2	0.030105	0.2591275	10805.77479	0.116	0.907514
as.factor(Depth)2:as.factor(Dist)3:as.factor(Group)2	0.002574	0.2592863	10805.6946	0.01	0.992079
as.factor(Depth)3:as.factor(Dist)3:as.factor(Group)2	-0.0834886	0.2591854	10805.66984	-0.322	0.747369
as.factor(Depth)2:as.factor(Dist)4:as.factor(Group)2	-0.0713272	0.2593873	10805.70562	-0.275	0.783334
as.factor(Depth)3:as.factor(Dist)4:as.factor(Group)2	0.0515722	0.2605692	10805.83216	0.198	0.84311
as.factor(Depth)2:as.factor(Dist)5:as.factor(Group)2	-0.1510808	0.2590274	10805.79251	-0.583	0.559729
as.factor(Depth)3:as.factor(Dist)5:as.factor(Group)2	-0.1209143	0.2594889	10805.73835	-0.466	0.641246
as.factor(Depth)2:as.factor(Dist)6:as.factor(Group)2	0.332654	0.2589493	10805.78366	1.285	0.198949
as.factor(Depth)3:as.factor(Dist)6:as.factor(Group)2	0.4113229	0.2584806	10805.70735	1.591	0.111569
as.factor(Width)2:as.factor(Dist)2:as.factor(Group)2	0.0462187	0.2594192	10805.78071	0.178	0.858599
as.factor(Width)3:as.factor(Dist)2:as.factor(Group)2	0.0271697	0.2586545	10805.79394	0.105	0.916344
as.factor(Width)4:as.factor(Dist)2:as.factor(Group)2	0.0118703	0.2587905	10806.00826	0.046	0.963416
as.factor(Width)2:as.factor(Dist)3:as.factor(Group)2	0.037169	0.2592512	10805.81536	0.143	0.886
as.factor(Width)3:as.factor(Dist)3:as.factor(Group)2	-0.1200082	0.25967	10805.74091	-0.462	0.643978
as.factor(Width)4:as.factor(Dist)3:as.factor(Group)2	-0.1194243	0.2593976	10805.77425	-0.46	0.645245
as.factor(Width)2:as.factor(Dist)4:as.factor(Group)2	0.0911793	0.2594957	10805.74159	0.351	0.725317
as.factor(Width)3:as.factor(Dist)4:as.factor(Group)2	0.0658452	0.2589372	10805.70397	0.254	0.799276
as.factor(Width)4:as.factor(Dist)4:as.factor(Group)2	-0.2113272	0.2592319	10805.82283	-0.815	0.414973
as.factor(Width)2:as.factor(Dist)5:as.factor(Group)2	-0.2410885	0.2596052	10805.8505	-0.929	0.353079
as.factor(Width)3:as.factor(Dist)5:as.factor(Group)2	-0.3635981	0.2594071	10805.81624	-1.402	0.161048
as.factor(Width)4:as.factor(Dist)5:as.factor(Group)2	-0.1517651	0.2591157	10805.73013	-0.586	0.558087
as.factor(Width)2:as.factor(Dist)6:as.factor(Group)2	-0.273343	0.2585789	10805.70632	-1.057	0.290491
as.factor(Width)3:as.factor(Dist)6:as.factor(Group)2	-0.2912019	0.2581891	10805.69693	-1.128	0.259403
as.factor(Width)4:as.factor(Dist)6:as.factor(Group)2	0.1643706	0.2581169	10805.77189	0.637	0.524264
as.factor(Depth)2:as.factor(Width)2:as.factor(Dist)2:as.factor(Group)2	-0.0961379	0.3667348	10805.74607	-0.262	0.793214
as.factor(Depth)3:as.factor(Width)2:as.factor(Dist)2:as.factor(Group)2	-0.0498842	0.3675158	10805.72443	-0.136	0.892035
as.factor(Depth)2:as.factor(Width)3:as.factor(Dist)2:as.factor(Group)2	-0.0434595	0.3658303	10805.67106	-0.119	0.905439
as.factor(Depth)3:as.factor(Width)3:as.factor(Dist)2:as.factor(Group)2	-0.0221535	0.3672841	10805.8175	-0.06	0.951904
as.factor(Depth)2:as.factor(Width)4:as.factor(Dist)2:as.factor(Group)2	-0.089339	0.3658685	10805.81493	-0.244	0.807093
as.factor(Depth)3:as.factor(Width)4:as.factor(Dist)2:as.factor(Group)2	-0.0166271	0.3669765	10806.03046	-0.045	0.963862
as.factor(Depth)2:as.factor(Width)2:as.factor(Dist)3:as.factor(Group)2	-0.1609627	0.367604	10805.73667	-0.438	0.661489
as.factor(Depth)3:as.factor(Width)2:as.factor(Dist)3:as.factor(Group)2	-0.0361566	0.3670149	10805.68758	-0.099	0.921525
as.factor(Depth)2:as.factor(Width)3:as.factor(Dist)3:as.factor(Group)2	0.1744559	0.3669824	10805.76158	0.475	0.634526
as.factor(Depth)3:as.factor(Width)3:as.factor(Dist)3:as.factor(Group)2	0.0736835	0.3676557	10805.75648	0.2	0.84116
as.factor(Depth)2:as.factor(Width)4:as.factor(Dist)3:as.factor(Group)2	0.0181588	0.3668446	10805.96337	0.05	0.960522
as.factor(Depth)3:as.factor(Width)4:as.factor(Dist)3:as.factor(Group)2	0.2097312	0.3673998	10805.8748	0.571	0.568111
as.factor(Depth)2:as.factor(Width)2:as.factor(Dist)4:as.factor(Group)2	-0.0415084	0.3668087	10805.82454	-0.113	0.909905
as.factor(Depth)3:as.factor(Width)2:as.factor(Dist)4:as.factor(Group)2	-0.1371413	0.3680556	10805.71139	-0.373	0.709446
as.factor(Depth)2:as.factor(Width)3:as.factor(Dist)4:as.factor(Group)2	-0.0666192	0.3666286	10805.69276	-0.182	0.855816
as.factor(Depth)3:as.factor(Width)3:as.factor(Dist)4:as.factor(Group)2	-0.0524881	0.3682415	10805.82501	-0.143	0.886658
as.factor(Depth)2:as.factor(Width)4:as.factor(Dist)4:as.factor(Group)2	0.1975637	0.3671075	10805.75468	0.538	0.590476
as.factor(Depth)3:as.factor(Width)4:as.factor(Dist)4:as.factor(Group)2	0.2188871	0.3673818	10805.90979	0.596	0.55132
as.factor(Depth)2:as.factor(Width)2:as.factor(Dist)5:as.factor(Group)2	0.210404	0.3668565	10805.81917	0.574	0.566296
as.factor(Depth)3:as.factor(Width)2:as.factor(Dist)5:as.factor(Group)2	0.1591509	0.3674442	10805.72699	0.433	0.664929
as.factor(Depth)2:as.factor(Width)3:as.factor(Dist)5:as.factor(Group)2	0.3518921	0.366517	10805.7375	0.96	0.337028
as.factor(Depth)3:as.factor(Width)3:as.factor(Dist)5:as.factor(Group)2	0.4261962	0.3674312	10805.79669	1.16	0.246101
as.factor(Depth)2:as.factor(Width)4:as.factor(Dist)5:as.factor(Group)2	-0.2523423	0.3674284	10805.8553	-0.687	0.492236
as.factor(Depth)3:as.factor(Width)4:as.factor(Dist)5:as.factor(Group)2	0.0442301	0.3669714	10805.72213	0.121	0.904068
as.factor(Depth)2:as.factor(Width)2:as.factor(Dist)6:as.factor(Group)2	0.0562312	0.3661484	10805.75529	0.154	0.877948
as.factor(Depth)3:as.factor(Width)2:as.factor(Dist)6:as.factor(Group)2	-0.0395568	0.3661599	10805.70496	-0.108	0.913973
as.factor(Depth)2:as.factor(Width)3:as.factor(Dist)6:as.factor(Group)2	-0.1159821	0.3660681	10805.71483	-0.317	0.751377
as.factor(Depth)3:as.factor(Width)3:as.factor(Dist)6:as.factor(Group)2	0.200211	0.3661823	10805.74878	0.547	0.58456
as.factor(Depth)2:as.factor(Width)4:as.factor(Dist)6:as.factor(Group)2	-0.5862712	0.366056	10805.89176	-1.602	0.109276
as.factor(Depth)3:as.factor(Width)4:as.factor(Dist)6:as.factor(Group)2	-0.597952	0.3661663	10805.7699	-1.633	0.102497
---
Signif. codes: 0 â***â0.001 â**â0.01 â*â0.05 â.â0.1 â â1
