# Supplementary material for: Environment width robustly influences egocentric distance judgments
Source: PLoS One. 2022 Feb 10;17(2):e0263497. doi: 10.1371/journal.pone.0263497 (PMC8830710; doi:10.1371/journal.pone.0263497)
Supplement: S9 File — (CSV) [file pone.0263497.s009.csv]

Linear mixed model fit by maximum likelihood . t-tests use Satterthwaite's method ['lmerModLmerTest']
Formula: Est ~ as.factor(Room) * as.factor(Dist) + (1 | ID)
	AIC	BIC	logLik	deviance	df.resid
	54807.5	55312.6	-27329.8	54659.5	6729
Scaled residuals:
Min	1Q	Median	3Q	Max
-2.9355	-0.3434	0.0349	0.3136	18.9433
Random effects:
	Groups	Name	Variance	Std.Dev.
	ID	(Intercept)	124.2	11.14
	Residual		170.8	13.07
Number of obs:	6803	groups:	ID	97
Fixed effects:
	Estimate	Std. Error	df	t-value	Pr(>|t|)
(Intercept)	3.98475	1.76028	525.89844	2.264	0.023999	*
as.factor(Room)2	-0.2869	1.90663	6704.9789	-0.15	0.880397
as.factor(Room)3	-0.03956	1.90661	6704.96368	-0.021	0.983446
as.factor(Room)4	0.0534	1.91697	6704.97968	0.028	0.977778
as.factor(Room)5	0.1148	1.90646	6704.92048	0.06	0.951984
as.factor(Room)6	-0.30254	1.89651	6704.92235	-0.16	0.873258
as.factor(Dist)2	0.99483	1.91694	6704.96038	0.519	0.6038
as.factor(Dist)3	2.25392	1.90135	6704.88471	1.185	0.235889
as.factor(Dist)4	4.26268	1.90646	6704.92052	2.236	0.02539	*
as.factor(Dist)5	6.23968	1.91188	6705.0336	3.264	0.001105	**
as.factor(Dist)6	7.25403	1.92239	6705.02023	3.773	0.000162	***
as.factor(Dist)7	10.43495	1.90135	6704.88471	5.488	4.20923E-08	***
as.factor(Dist)8	12.52011	1.89674	6705.04266	6.601	4.40023E-11	***
as.factor(Dist)9	15.38996	1.90691	6705.12764	8.071	8.22E-16	***
as.factor(Dist)10	20.00579	1.90179	6705.0941	10.519	<0.0000000000000002	***
as.factor(Dist)11	28.26937	1.89677	6705.06312	14.904	<0.0000000000000002	***
as.factor(Dist)12	32.9961	1.90178	6705.08752	17.35	<0.0000000000000002	***
as.factor(Room)2:as.factor(Dist)2	-0.08584	2.70023	6704.99451	-0.032	0.974641
as.factor(Room)3:as.factor(Dist)2	0.14679	2.71085	6704.93422	0.054	0.956818
as.factor(Room)4:as.factor(Dist)2	-0.09114	2.71086	6704.9413	-0.034	0.973181
as.factor(Room)5:as.factor(Dist)2	-0.52739	2.69671	6704.98453	-0.196	0.844953
as.factor(Room)6:as.factor(Dist)2	-0.36551	2.6966	6704.97146	-0.136	0.892184
as.factor(Room)2:as.factor(Dist)3	0.8752	2.69633	6704.94086	0.325	0.7455
as.factor(Room)3:as.factor(Dist)3	0.39545	2.69265	6704.93236	0.147	0.883246
as.factor(Room)4:as.factor(Dist)3	0.31179	2.69625	6704.88502	0.116	0.907941
as.factor(Room)5:as.factor(Dist)3	0.86466	2.69255	6704.91065	0.321	0.74812
as.factor(Room)6:as.factor(Dist)3	0.97453	2.68186	6704.88417	0.363	0.716333
as.factor(Room)2:as.factor(Dist)4	-0.1287	2.69267	6704.93931	-0.048	0.961879
as.factor(Room)3:as.factor(Dist)4	-0.36645	2.69612	6704.90772	-0.136	0.891891
as.factor(Room)4:as.factor(Dist)4	-0.65152	2.70701	6704.90493	-0.241	0.809811
as.factor(Room)5:as.factor(Dist)4	-0.92831	2.69255	6704.91173	-0.345	0.730279
as.factor(Room)6:as.factor(Dist)4	-0.11244	2.68549	6704.90286	-0.042	0.966605
as.factor(Room)2:as.factor(Dist)5	0.04622	2.69313	6705.04421	0.017	0.986307
as.factor(Room)3:as.factor(Dist)5	0.18058	2.7001	6705.00969	0.067	0.94668
as.factor(Room)4:as.factor(Dist)5	-0.08468	2.71471	6705.01342	-0.031	0.975117
as.factor(Room)5:as.factor(Dist)5	-0.43504	2.69972	6704.91214	-0.161	0.871986
as.factor(Room)6:as.factor(Dist)5	0.47877	2.6895	6705.00804	0.178	0.858716
as.factor(Room)2:as.factor(Dist)6	1.58694	2.70757	6705.0071	0.586	0.55782
as.factor(Room)3:as.factor(Dist)6	-0.19609	2.71097	6704.95131	-0.072	0.942339
as.factor(Room)4:as.factor(Dist)6	0.26672	2.71851	6705.01794	0.098	0.921846
as.factor(Room)5:as.factor(Dist)6	0.11987	2.70063	6705.04611	0.044	0.964598
as.factor(Room)6:as.factor(Dist)6	0.98101	2.6933	6704.94411	0.364	0.71569
as.factor(Room)2:as.factor(Dist)7	2.01373	2.68908	6704.95029	0.749	0.453971
as.factor(Room)3:as.factor(Dist)7	0.22023	2.69264	6704.9271	0.082	0.934816
as.factor(Room)4:as.factor(Dist)7	-1.26723	2.69998	6704.93082	-0.469	0.638835
as.factor(Room)5:as.factor(Dist)7	-0.63809	2.69267	6704.94028	-0.237	0.812684
as.factor(Room)6:as.factor(Dist)7	1.19085	2.67848	6704.93729	0.445	0.656624
as.factor(Room)2:as.factor(Dist)8	1.62645	2.68574	6704.96449	0.606	0.54481
as.factor(Room)3:as.factor(Dist)8	-1.07134	2.69322	6705.05559	-0.398	0.690795
as.factor(Room)4:as.factor(Dist)8	-1.04287	2.693	6704.96397	-0.387	0.698583
as.factor(Room)5:as.factor(Dist)8	0.26911	2.69659	6704.97053	0.1	0.920509
as.factor(Room)6:as.factor(Dist)8	0.41999	2.68218	6704.94543	0.157	0.875575
as.factor(Room)2:as.factor(Dist)9	1.32718	2.69626	6704.94515	0.492	0.622573
as.factor(Room)3:as.factor(Dist)9	-1.7087	2.69653	6705.01856	-0.634	0.52632
as.factor(Room)4:as.factor(Dist)9	-1.35696	2.69669	6704.97954	-0.503	0.614844
as.factor(Room)5:as.factor(Dist)9	-1.12025	2.70747	6705.00065	-0.414	0.679062
as.factor(Room)6:as.factor(Dist)9	4.23779	2.68569	6704.97769	1.578	0.114631
as.factor(Room)2:as.factor(Dist)10	5.69725	2.68562	6704.93653	2.121	0.033925	*
as.factor(Room)3:as.factor(Dist)10	0.07514	2.68561	6704.92901	0.028	0.977678
as.factor(Room)4:as.factor(Dist)10	0.89579	2.69639	6704.92299	0.332	0.739735
as.factor(Room)5:as.factor(Dist)10	-0.90308	2.68893	6704.89291	-0.336	0.736992
as.factor(Room)6:as.factor(Dist)10	5.77847	2.67845	6704.90872	2.157	0.03101	*
as.factor(Room)2:as.factor(Dist)11	5.9374	2.68207	6704.92258	2.214	0.026881	*
as.factor(Room)3:as.factor(Dist)11	-3.96301	2.68206	6704.91489	-1.478	0.139562
as.factor(Room)4:as.factor(Dist)11	-4.74812	2.68943	6704.92329	-1.765	0.07753	.
as.factor(Room)5:as.factor(Dist)11	-1.73754	2.6855	6704.90717	-0.647	0.517649
as.factor(Room)6:as.factor(Dist)11	7.43244	2.67501	6704.9239	2.778	0.005477	**
as.factor(Room)2:as.factor(Dist)12	7.0355	2.68905	6704.92229	2.616	0.008907	**
as.factor(Room)3:as.factor(Dist)12	2.97941	2.68561	6704.93379	1.109	0.267299
as.factor(Room)4:as.factor(Dist)12	0.01268	2.69639	6704.92299	0.005	0.996248
as.factor(Room)5:as.factor(Dist)12	-1.37304	2.68549	6704.90369	-0.511	0.609172
as.factor(Room)6:as.factor(Dist)12	5.90827	2.68188	6704.89369	2.203	0.027626	*
---
Signif. codes: 0 â***â0.001 â**â0.01 â*â0.05,.â0.1 â ,1
