# Supplementary material for: Environment width robustly influences egocentric distance judgments
Source: PLoS One. 2022 Feb 10;17(2):e0263497. doi: 10.1371/journal.pone.0263497 (PMC8830710; doi:10.1371/journal.pone.0263497)
Supplement: S10 File — (CSV) [file pone.0263497.s010.csv]

Linear mixed model fit by maximum likelihood . t-tests use Satterthwaite's method ['lmerModLmerTest']
Formula: Est ~ as.factor(Room) * as.factor(Dist) + (1 | ID)
AIC	BIC	logLik	deviance	df.resid
53633.4	54139.4	-26742.7	53485.4	6821
Scaled residuals:
Min	1Q	Median	3Q	Max
-2.9309	-0.3689	0.0106	0.3228	21.9954
Random effects:
Groups	Name	Variance	Std.Dev.
ID	(Intercept)	70.66	8.406
Residual		129.95	11.399
Number of obs:	6895	groups: ID	98
Fixed effects:
	Estimate	Std. Error	df	t-value	Pr(>|t|)
(Intercept)	3.25118	1.43558	722.64685	2.265	0.023825	*
as.factor(Room)2	-0.03194	1.64119	6796.44098	-0.019	0.984472
as.factor(Room)3	-0.1601	1.6413	6796.47655	-0.098	0.922295
as.factor(Room)4	-0.1838	1.63699	6796.46239	-0.112	0.910606
as.factor(Room)5	-0.24508	1.64134	6796.52049	-0.149	0.88131
as.factor(Room)6	-0.21318	1.637	6796.46822	-0.13	0.896392
as.factor(Dist)2	0.46178	1.63698	6796.45034	0.282	0.777879
as.factor(Dist)3	2.40128	1.6413	6796.47655	1.463	0.143503
as.factor(Dist)4	3.4445	1.64135	6796.53472	2.099	0.035891	*
as.factor(Dist)5	5.57944	1.64576	6796.57229	3.39	0.000702	***
as.factor(Dist)6	7.13883	1.64135	6796.53344	4.349	1.38526E-05	***
as.factor(Dist)7	9.75974	1.64134	6796.51956	5.946	2.88E-09	***
as.factor(Dist)8	10.26681	1.64571	6796.52311	6.239	4.68E-10	***
as.factor(Dist)9	14.65085	1.64575	6796.56518	8.902	<0.0000000000000002	***
as.factor(Dist)10	16.78114	1.65022	6796.58173	10.169	<0.0000000000000002	***
as.factor(Dist)11	22.27196	1.63701	6796.4777	13.605	<0.0000000000000002	***
as.factor(Dist)12	30.45075	1.63698	6796.45455	18.602	<0.0000000000000002	***
as.factor(Room)2:as.factor(Dist)2	0.18279	2.32108	6796.46152	0.079	0.937233
as.factor(Room)3:as.factor(Dist)2	0.2548	2.32126	6796.52087	0.11	0.912595
as.factor(Room)4:as.factor(Dist)2	0.50826	2.31814	6796.49771	0.219	0.826458
as.factor(Room)5:as.factor(Dist)2	0.41184	2.3242	6796.48086	0.177	0.85936
as.factor(Room)6:as.factor(Dist)2	0.64713	2.32113	6796.45624	0.279	0.780409
as.factor(Room)2:as.factor(Dist)3	-0.14141	2.32107	6796.45797	-0.061	0.951423
as.factor(Room)3:as.factor(Dist)3	0.14829	2.32117	6796.49671	0.064	0.949063
as.factor(Room)4:as.factor(Dist)3	0.07549	2.32429	6796.51877	0.032	0.97409
as.factor(Room)5:as.factor(Dist)3	-0.34575	2.32412	6796.47119	-0.149	0.881742
as.factor(Room)6:as.factor(Dist)3	0.06302	2.31801	6796.43669	0.027	0.978312
as.factor(Room)2:as.factor(Dist)4	0.27906	2.32728	6796.52436	0.12	0.904558
as.factor(Room)3:as.factor(Dist)4	0.3197	2.32725	6796.49909	0.137	0.890741
as.factor(Room)4:as.factor(Dist)4	0.2352	2.3241	6796.4446	0.101	0.919395
as.factor(Room)5:as.factor(Dist)4	-0.38747	2.32125	6796.5583	-0.167	0.867435
as.factor(Room)6:as.factor(Dist)4	0.38828	2.31805	6796.46586	0.168	0.866978
as.factor(Room)2:as.factor(Dist)5	0.29202	2.32423	6796.50635	0.126	0.90002
as.factor(Room)3:as.factor(Dist)5	0.0725	2.3242	6796.48814	0.031	0.975117
as.factor(Room)4:as.factor(Dist)5	0.07137	2.33039	6796.48041	0.031	0.975568
as.factor(Room)5:as.factor(Dist)5	0.03716	2.32437	6796.57932	0.016	0.987247
as.factor(Room)6:as.factor(Dist)5	1.16873	2.32722	6796.46688	0.502	0.615544
as.factor(Room)2:as.factor(Dist)6	0.67658	2.32417	6796.50641	0.291	0.770977
as.factor(Room)3:as.factor(Dist)6	0.15786	2.32413	6796.48075	0.068	0.945849
as.factor(Room)4:as.factor(Dist)6	-0.3496	2.32727	6796.46111	-0.15	0.880595
as.factor(Room)5:as.factor(Dist)6	0.35864	2.32416	6796.49955	0.154	0.877372
as.factor(Room)6:as.factor(Dist)6	0.49958	2.32422	6796.49962	0.215	0.829817
as.factor(Room)2:as.factor(Dist)7	0.50923	2.32407	6796.46974	0.219	0.826571
as.factor(Room)3:as.factor(Dist)7	0.29602	2.32725	6796.50097	0.127	0.898786
as.factor(Room)4:as.factor(Dist)7	0.21939	2.32098	6796.42484	0.095	0.924697
as.factor(Room)5:as.factor(Dist)7	-0.54288	2.33043	6796.52658	-0.233	0.815804
as.factor(Room)6:as.factor(Dist)7	1.05431	2.32109	6796.46868	0.454	0.649676
as.factor(Room)2:as.factor(Dist)8	1.93828	2.32727	6796.51407	0.833	0.404955
as.factor(Room)3:as.factor(Dist)8	1.80363	2.32734	6796.52978	0.775	0.438381
as.factor(Room)4:as.factor(Dist)8	1.08852	2.32731	6796.4986	0.468	0.640002
as.factor(Room)5:as.factor(Dist)8	0.29633	2.33035	6796.50822	0.127	0.898816
as.factor(Room)6:as.factor(Dist)8	2.87806	2.32741	6796.5368	1.237	0.216281
as.factor(Room)2:as.factor(Dist)9	-0.27442	2.33359	6796.58317	-0.118	0.906392
as.factor(Room)3:as.factor(Dist)9	-0.39704	2.33027	6796.49373	-0.17	0.864712
as.factor(Room)4:as.factor(Dist)9	-0.20656	2.32713	6796.43788	-0.089	0.929275
as.factor(Room)5:as.factor(Dist)9	0.2546	2.33334	6796.4737	0.109	0.913115
as.factor(Room)6:as.factor(Dist)9	2.242	2.33052	6796.54809	0.962	0.336077
as.factor(Room)2:as.factor(Dist)10	1.91008	2.32728	6796.469	0.821	0.411826
as.factor(Room)3:as.factor(Dist)10	2.12309	2.3304	6796.50404	0.911	0.362306
as.factor(Room)4:as.factor(Dist)10	-0.75237	2.33671	6796.49437	-0.322	0.747479
as.factor(Room)5:as.factor(Dist)10	2.9294	2.33045	6796.54155	1.257	0.208793
as.factor(Room)6:as.factor(Dist)10	5.38662	2.32444	6796.5267	2.317	0.020512	*
as.factor(Room)2:as.factor(Dist)11	1.63595	2.31794	6796.41886	0.706	0.480349
as.factor(Room)3:as.factor(Dist)11	0.90641	2.31801	6796.43669	0.391	0.695789
as.factor(Room)4:as.factor(Dist)11	2.35449	2.31802	6796.44502	1.016	0.309793
as.factor(Room)5:as.factor(Dist)11	3.94701	2.32421	6796.49559	1.698	0.089513	.
as.factor(Room)6:as.factor(Dist)11	12.82885	2.31497	6796.43242	5.542	3.1078E-08	***
as.factor(Room)2:as.factor(Dist)12	4.43977	2.31804	6796.46132	1.915	0.055495	.
as.factor(Room)3:as.factor(Dist)12	0.75541	2.32428	6796.50562	0.325	0.745184
as.factor(Room)4:as.factor(Dist)12	-0.84035	2.32126	6796.51229	-0.362	0.717345
as.factor(Room)5:as.factor(Dist)12	5.02495	2.32423	6796.50993	2.162	0.030654	*
as.factor(Room)6:as.factor(Dist)12	14.63816	2.31507	6796.47472	6.323	2.73E-10	***
---
Signif. codes: 0 â***â0.001 â**â0.01 â*â0.05 â.â0.1 â â 1
