# Supplementary material for: Environment width robustly influences egocentric distance judgments
Source: PLoS One. 2022 Feb 10;17(2):e0263497. doi: 10.1371/journal.pone.0263497 (PMC8830710; doi:10.1371/journal.pone.0263497)
Supplement: S11 File — (CSV) [file pone.0263497.s011.csv]

Linear mixed model fit by maximum likelihood . t-tests use Satterthwaite's method ['lmerModLmerTest']
Formula: Est ~ as.factor(Room) * as.factor(Dist) + (1 | ID)
AIC	BIC	logLik	deviance	df.resid
57109.3	57617.4	-28480.7	56961.3	7007
Scaled residuals:
Min	1Q	Median	3Q	Max
-3.193	-0.3863	0.0117	0.335	18.4864
Random effects:
Groups	Name	Variance	Std.Dev.
ID	(Intercept)	82.04	9.058
Residual		173.48	13.171
Number of obs:	7081	groups: ID	101
Fixed effects:
	Estimate	Std. Error	df	t-value	Pr(>|t|)
(Intercept)	3.28322	1.59605	873.28965	2.057	0.039974	*
as.factor(Room)2	0.78048	1.86766	6979.04222	0.418	0.676039
as.factor(Room)3	-0.13486	1.86288	6978.9894	-0.072	0.94229
as.factor(Room)4	0.31085	1.86765	6979.02465	0.166	0.867815
as.factor(Room)5	0.09015	1.86767	6979.06599	0.048	0.961502
as.factor(Room)6	-0.16017	1.87245	6978.99425	-0.086	0.931833
as.factor(Dist)2	1.39943	1.86762	6978.98541	0.749	0.453695
as.factor(Dist)3	3.32411	1.86762	6978.98378	1.78	0.075141	.
as.factor(Dist)4	4.48945	1.86283	6978.92656	2.41	0.015978	*
as.factor(Dist)5	7.60613	1.86766	6979.04221	4.073	4.70183E-05	***
as.factor(Dist)6	8.96602	1.86767	6979.04614	4.801	1.61445E-06	***
as.factor(Dist)7	13.51792	1.86769	6979.08284	7.238	5.048E-13	***
as.factor(Dist)8	14.48827	1.87253	6979.10636	7.737	1.16E-14	***
as.factor(Dist)9	19.40205	1.88248	6979.13657	10.307	<0.0000000000000002	***
as.factor(Dist)10	24.34086	1.87253	6979.10535	12.999	<0.0000000000000002	***
as.factor(Dist)11	35.02523	1.86767	6979.06304	18.753	<0.0000000000000002	***
as.factor(Dist)12	46.35918	1.87253	6979.10437	24.758	<0.0000000000000002	***
as.factor(Room)2:as.factor(Dist)2	-0.74984	2.64793	6979.0055	-0.283	0.777049
as.factor(Room)3:as.factor(Dist)2	-1.26045	2.64123	6979.00323	-0.477	0.63322
as.factor(Room)4:as.factor(Dist)2	-0.78982	2.6445	6978.98893	-0.299	0.765204
as.factor(Room)5:as.factor(Dist)2	-0.41339	2.6481	6979.10192	-0.156	0.875953
as.factor(Room)6:as.factor(Dist)2	-0.71105	2.65134	6979.00257	-0.268	0.788564
as.factor(Room)2:as.factor(Dist)3	-1.26999	2.64437	6978.92624	-0.48	0.631057
as.factor(Room)3:as.factor(Dist)3	-1.11362	2.64117	6979.0114	-0.422	0.673303
as.factor(Room)4:as.factor(Dist)3	-0.43005	2.64793	6979.00377	-0.162	0.870987
as.factor(Room)5:as.factor(Dist)3	-1.14116	2.65145	6979.05224	-0.43	0.666926
as.factor(Room)6:as.factor(Dist)3	0.37629	2.65136	6979.02167	0.142	0.887145
as.factor(Room)2:as.factor(Dist)4	-1.57882	2.64112	6978.95324	-0.598	0.550003
as.factor(Room)3:as.factor(Dist)4	-1.03132	2.63773	6978.92415	-0.391	0.695819
as.factor(Room)4:as.factor(Dist)4	-0.04015	2.64457	6978.99834	-0.015	0.987888
as.factor(Room)5:as.factor(Dist)4	-0.47702	2.64127	6979.03939	-0.181	0.856684
as.factor(Room)6:as.factor(Dist)4	0.71038	2.64465	6979.00905	0.269	0.788238
as.factor(Room)2:as.factor(Dist)5	-1.24985	2.64815	6979.14358	-0.472	0.636963
as.factor(Room)3:as.factor(Dist)5	-1.92503	2.64493	6979.20771	-0.728	0.46675
as.factor(Room)4:as.factor(Dist)5	0.52222	2.65139	6979.0534	0.197	0.843865
as.factor(Room)5:as.factor(Dist)5	0.27765	2.65129	6978.95787	0.105	0.9166
as.factor(Room)6:as.factor(Dist)5	0.65098	2.65473	6978.98343	0.245	0.806297
as.factor(Room)2:as.factor(Dist)6	-2.75822	2.64457	6979.05332	-1.043	0.296996
as.factor(Room)3:as.factor(Dist)6	-1.84611	2.64492	6979.20138	-0.698	0.485212
as.factor(Room)4:as.factor(Dist)6	1.19179	2.64474	6979.15412	0.451	0.652272
as.factor(Room)5:as.factor(Dist)6	-0.76672	2.65135	6979.01704	-0.289	0.77245
as.factor(Room)6:as.factor(Dist)6	0.10112	2.65489	6979.07954	0.038	0.96962
as.factor(Room)2:as.factor(Dist)7	-4.60743	2.64794	6979.00462	-1.74	0.081902	.
as.factor(Room)3:as.factor(Dist)7	-1.62723	2.65141	6978.93182	-0.614	0.539418
as.factor(Room)4:as.factor(Dist)7	-0.54384	2.65503	6979.0803	-0.205	0.837709
as.factor(Room)5:as.factor(Dist)7	-2.46292	2.64799	6979.06074	-0.93	0.352346
as.factor(Room)6:as.factor(Dist)7	-0.90935	2.65136	6979.02606	-0.343	0.731628
as.factor(Room)2:as.factor(Dist)8	-2.37425	2.65129	6979.02386	-0.896	0.370547
as.factor(Room)3:as.factor(Dist)8	-0.8304	2.65836	6978.93037	-0.312	0.754766
as.factor(Room)4:as.factor(Dist)8	1.20711	2.65122	6978.95505	0.455	0.648905
as.factor(Room)5:as.factor(Dist)8	-2.55664	2.65493	6979.11148	-0.963	0.335591
as.factor(Room)6:as.factor(Dist)8	1.43159	2.64813	6979.08038	0.541	0.588797
as.factor(Room)2:as.factor(Dist)9	-5.40321	2.65199	6979.23683	-2.037	0.041646	*
as.factor(Room)3:as.factor(Dist)9	-2.59386	2.66211	6979.1355	-0.974	0.32991
as.factor(Room)4:as.factor(Dist)9	0.1316	2.66196	6979.13946	0.049	0.960574
as.factor(Room)5:as.factor(Dist)9	-3.31826	2.65163	6979.01893	-1.251	0.210829
as.factor(Room)6:as.factor(Dist)9	1.87591	2.65519	6979.11927	0.707	0.479898
as.factor(Room)2:as.factor(Dist)10	-5.3432	2.64457	6978.99035	-2.02	0.043376	*
as.factor(Room)3:as.factor(Dist)10	-1.20216	2.6412	6978.96525	-0.455	0.649009
as.factor(Room)4:as.factor(Dist)10	3.61192	2.64456	6978.98198	1.366	0.172048
as.factor(Room)5:as.factor(Dist)10	-5.51566	2.65825	6979.03234	-2.075	0.03803	*
as.factor(Room)6:as.factor(Dist)10	1.50645	2.64795	6978.96737	0.569	0.569435
as.factor(Room)2:as.factor(Dist)11	-10.23231	2.64114	6978.97052	-3.874	0.000108	***
as.factor(Room)3:as.factor(Dist)11	-5.48404	2.64456	6978.98025	-2.074	0.038143	*
as.factor(Room)4:as.factor(Dist)11	0.06723	2.6445	6978.98391	0.025	0.979719
as.factor(Room)5:as.factor(Dist)11	-10.0112	2.65505	6979.09777	-3.771	0.000164	***
as.factor(Room)6:as.factor(Dist)11	-5.85155	2.65474	6978.99549	-2.204	0.027543	*
as.factor(Room)2:as.factor(Dist)12	-15.22706	2.64793	6979.00581	-5.751	9.27118E-09	***
as.factor(Room)3:as.factor(Dist)12	-2.17486	2.64794	6979.01167	-0.821	0.41148
as.factor(Room)4:as.factor(Dist)12	7.65379	2.64782	6978.96176	2.891	0.003857	**
as.factor(Room)5:as.factor(Dist)12	-2.57539	2.64784	6978.98777	-0.973	0.330767
as.factor(Room)6:as.factor(Dist)12	-5.5528	2.64795	6978.9669	-2.097	0.036028	*
---
Signif. codes: 0 â***â0.001 â**â0.01 â*â0.05 â.â0.1 â â 1
